# Supplementary material for: Coenzyme Q10 Status as a Determinant of Muscular Strength in Two Independent Cohorts
Source: PLoS One. 2016 Dec 1;11(12):e0167124. doi: 10.1371/journal.pone.0167124 (PMC5132250; doi:10.1371/journal.pone.0167124)
Supplement: S1 Table — Raw data of the A) Basic study population and the B) Validation population. (XLSX) [file pone.0167124.s001.xlsx]

## Sheet: gesamt
Code	gender	CRP	BMI	Q10_Redox		subcohort	code	Gender	cholest_mmol	CoQ10	CoQ10_Cholest	CoQ10_Redox	CoQ10ox	CRP	BMI	sample_age	CK	IgA	IgE	IgG	Leuko		subcohort 3	new_id	Gender	cholest_mmol	CoQ10	CoQ10_Cholest	CoQ10_Redox	CoQ10ox	CRP	BMI	Sample_age	IL6	year_of_birth	fillin_yr
S102	1	8.7	53.02	18.3		1	S102	1	4.65	0.76	163.441	18.3	0.139	8.7	50.87	23	166	1.8	16.3	8.85	10.68
S103	1	1.2	25.06	8.8		1	S103	1	3.77	0.575	152.52	8.8	0.051	1.2	25.34	31	56	1.94	441	8.43	5.36
S105	1	2.8	36.77	11.8		1	S104	2	4.81	0.657	136.59	10	0.066	2.2	23.41	24	79	1.72	1260	10.86	6.23
S107	1	2.5	0	12.3		1	S105	1	3.33	0.57	171.171	11.8	0.067	2.8	34.79	31	210	1.61	16.9	8.01	6.66
S108	1	1.6	23.96	9.9		1	S106	2	4.78	1.003	209.833	9.2	0.092	0.8	26.84	41	111	5.64	11.1	12.24	9.7
S109	1	1.8	25.15	9.6		1	S107	1	4.52	0.678	150	12.3	0.084	2.5	32.55	31	109	0.99	28.2	8.85	7.45
S111	1	0	0	9.5		1	S108	1	6.62	1.59	240.181	9.9	1.158	1.6	23.37	52	156	1.56	40.6	8.1	6.14
S112	1	0.8	25.35	10.5		1	S109	1	6.64	1.518	228.614	9.6	0.146	1.8	25.44	45	89	2.84	509	9.92	8.84
S114	1	1	23.05	0		1	S110	2	4.39	0.581	132.346	12.3	0.072	2.8	19.36	41	117	2.4	77.3	7.42	5.15
S116	1	0.8	26.3	11.4		1	S111	1	NA	0.975	NA	9.5	0.093	NA	NA	46	NA	NA	NA	NA	NA
S117	1	0.8	21.01	12.3		1	S112	1	5.23	1.301	248.757	10.5	0.137	0.8	25.01	56	179	2.6	46.9	9.55	4.32
S119	1	0.9	23.55	11.2		1	S113	2	5.19	1.01	194.605	11.6	0.117	1	24.09	27	58	1.31	5.01	10.86	4.51
S122	1	1.4	28.02	12		1	S114	1	4.81	0.864	179.626	NA	NA	1	22.46	41	133	3.13	387	8.22	4.33
S124	1	0.8	25.54	10.9		1	S115	2	5.4	0.862	159.63	NA	NA	7.3	28.6	26	59	1.71	14.1	10.61	5.79
S125	1	1.3	27.41	13.1		1	S116	1	6.67	1.847	276.912	11.4	0.211	0.8	26.88	57	226	0.78	29.4	8.77	5.68
S127	1	1.3	24.78	10.1		1	S117	1	2.42	0.507	209.504	12.3	0.062	0.8	20.76	33	43	1.34	14.7	8.55	5.88
S128	1	1	28.37	10.6		1	S118	2	5.21	1.404	269.482	12.3	0.172	0.8	25.01	42	73	2	19	12.68	6.61
S131	1	2.2	28.38	9.8		1	S119	1	5.28	0.877	166.098	11.2	0.098	0.9	23.27	49	385	2.36	18.2	10.59	7.08
S134	1	0.8	24.87	10.5		1	S120	2	5.09	0.842	165.422	15.2	0.128	2.4	30.81	52	116	1.15	34.3	9.75	5.94
S136	1	0.8	23.77	13.2		1	S121	2	6.2	0.751	121.129	18.2	0.137	5	21.55	41	112	2.29	142	9	5.89
S137	1	0.8	24.49	10		1	S122	1	4.32	0.966	223.611	12	0.116	1.4	27.74	50	177	3.2	181	12.71	5.36
S139	1	5.2	36.01	12.1		1	S123	2	6.1	1.118	183.279	11.9	0.133	2.7	25.32	55	62	1.65	5.01	9.31	6.27
S140	1	1.4	22.6	11.2		1	S124	1	3.64	0.716	196.703	10.9	0.078	0.8	24.9	31	111	3.42	102	11.35	5.77
S141	1	3	29.48	9.5		1	S125	1	7.83	1.754	224.01	13.1	0.229	1.3	27.41	46	146	1.39	81.5	7.92	9.11
S143	1	0.8	23.15	11		1	S126	2	3.62	0.654	180.663	10.4	0.068	1.6	26.22	52	245	2.19	127	9.84	3.54
S146	1	0.8	24.49	9.9		1	S127	1	5.51	1.349	244.828	10.1	0.137	1.3	24.78	49	43	1.81	13.8	10.94	6.14
S148	1	1.4	30.79	10.8		1	S128	1	5.12	0.919	179.492	10.6	0.098	1	28.98	41	147	2.06	148	11.22	2.97
S151	1	0.8	26.75	11.4		1	S129	2	5.51	1.039	188.566	10.3	0.107	0.8	21.61	56	124	1.5	14.9	11.45	3.16
S152	1	2.7	28.05	13.7		1	S130	2	4.11	1.044	254.015	12.4	0.13	1.9	25.67	26	53	1.29	17.4	7.43	5.05
S153	1	0.8	21.64	9.5		1	S131	1	4.81	1.062	220.79	9.8	0.104	2.2	28.68	47	42	1.38	105	9.1	8
S156	1	1	30.11	12.6		1	S132	2	3.83	0.589	153.786	9.7	0.057	2.7	24.58	44	137	1.28	33.7	7.71	7.15
S157	1	1.6	27.09	21.1		1	S133	2	5.3	0.999	188.491	12.5	0.125	1.1	26.45	49	59	2.15	21.3	8.45	4.53
S158	1	1.9	27.76	10.5		1	S134	1	4.76	0.863	181.303	10.5	0.091	0.8	24.23	49	65	2.8	5.23	11.67	3.73
S161	1	0.8	24.19	11.2		1	S135	2	4.55	1.247	274.066	11	0.137	4.9	25.91	43	107	1.9	101	11.56	7.56
S162	1	2.3	29.74	11.2		1	S136	1	5.35	0.916	171.215	13.2	0.121	0.8	24.07	43	130	2.57	72.9	11.39	4.08
S164	1	2.2	29.07	10.2		1	S137	1	5.25	0.978	186.286	10	0.098	0.8	24.16	38	115	4.08	1150	11.35	4.95
S168	1	0.8	26.32	10.8		1	S138	2	4.42	0.707	159.955	11.5	0.082	1.5	21.63	24	118	1.28	14	10.52	6
S170	1	0.8	24.49	13.4		1	S139	1	5.61	1.68	299.465	12.1	0.203	5.2	36.01	45	160	3.67	99	11.35	11.37
S171	1	1.4	26.45	17.1		1	S140	1	4.29	0.647	150.816	11.2	0.072	1.4	23.24	32	134	2.43	13.1	9.42	3.91
S172	1	0.8	24.3	13.8		1	S141	1	4.34	0.487	112.212	9.5	0.046	3	29.54	51	124	2.18	84.3	16	4.06
S174	1	0.9	24.28	10.1		1	S142	2	4.6	0.967	210.217	10.4	0.101	0.8	20.69	50	64	2.03	10.7	8.16	5.24
S177	1	4.9	23.99	9.8		1	S143	1	3.88	0.654	168.557	11	0.072	0.8	23.46	22	103	2.41	6.56	11.17	4.32
S180	1	0.8	22.72	10.4		1	S144	2	4.86	0.699	143.827	13	0.091	2.5	32.32	38	71	1.67	50.2	8.94	4.83
S181	1	2	25.83	9.7		1	S145	2	3.83	0.511	133.42	9.6	0.049	1.3	34.21	38	68	1.84	5.01	11.81	5.96
S184	1	2.1	21.33	11.8		1	S146	1	5.4	1.324	245.185	9.9	0.131	0.8	24.22	43	155	1.81	25.7	13.31	8.63
S185	1	0.9	24.95	11.7		1	S147	2	4.96	0.968	195.161	9.5	0.092	0.8	18.31	52	84	1.36	5.19	9.88	8.51
S189	1	0.8	23.5	9.4		1	S148	1	5.09	1.042	204.715	10.8	0.113	1.4	30.49	52	178	1.58	5.01	9.65	5.24
S190	1	2.2	26.2	11.3		1	S149	2	4.65	0.783	168.387	10.5	0.082	0.8	21.45	38	63	0.92	5.01	7.15	6.12
S192	1	0.8	20.28	15.4		1	S150	2	4.55	0.567	124.615	10.2	0.058	3.6	17.81	21	65	0.58	97.3	7.86	7.36
S194	1	0.8	22.41	12.9		1	S151	1	3.31	0.603	182.175	11.4	0.069	0.8	27.25	25	233	1.52	16.7	9.47	4.59
S201	1	0.8	21.76	12.2		1	S152	1	4.7	0.814	173.191	13.7	0.112	2.7	28.63	41	106	1.57	5.01	10.23	5.44
S202	1	5.4	18.96	15.5		1	S153	1	3.77	0.639	169.496	9.5	0.061	0.8	22.13	26	75	1.06	10.4	9.12	7
S203	1	1.5	23.37	15.5		1	S154	2	3.96	0.603	152.273	11.4	0.069	2.3	23.15	26	85	2.94	109	11.52	4.39
S206	1	0.9	22.45	13.2		1	S155	2	5.01	0.55	109.78	11.3	0.062	0.8	26.45	37	60	2.73	20.8	10.87	4.31
S209	1	0.9	22.63	9.8		1	S156	1	6.77	2.534	374.298	12.6	0.318	1	30.11	57	68	3.54	21.2	6.74	4.65
S211	1	0.8	20.65	11.5		1	S157	1	5.35	0.757	141.495	21.1	0.16	1.6	27.35	57	230	2.87	170	10.08	7.11
S213	1	0.9	25.76	12.8		1	S158	1	5.22	0.986	188.889	10.5	0.104	1.9	29.39	56	207	2.51	8.65	7.14	4.81
S214	1	2	26.86	11.5		1	S159	2	5.27	0.796	151.044	10.5	0.084	1.2	30.86	47	78	2.05	51	11.62	7.01
S215	1	3.3	29.39	15.9		1	S160	2	4.53	0.942	207.947	9.7	0.092	1.3	30.48	23	116	1.7	49.6	10.95	3.49
S216	1	2.4	30.69	13.6		1	S161	1	5.23	1.278	244.359	11.2	0.143	0.8	24.15	44	81	2.97	17.9	7.05	5.75
S222	1	1	22.5	11.5		1	S162	1	6.15	1.204	195.772	11.2	0.135	2.3	29.07	56	367	1.84	11.1	7.96	5.9
S225	1	0.8	24.34	12.1		1	S163	2	5.79	0.841	145.25	12.7	0.107	3.8	30.12	52	104	2.19	38.5	11.47	6.92
S227	1	0.8	26.88	13		1	S164	1	6.82	1.244	182.405	10.2	0.126	2.2	29.07	51	278	3.91	13.4	9.35	5.53
S228	1	3.3	28.91	13		1	S165	2	4.52	0.567	125.442	10.9	0.062	0.8	20.9	27	106	1.52	5.01	11.75	6.63
S232	1	8	22.6	11.8		1	S166	2	5.2	1.717	330.192	13.4	0.23	19	42.58	35	98	3.11	12.6	11.22	8.92
S234	1	0.9	21.88	10.5		1	S167	2	5.3	1.124	212.075	13.2	0.149	2.7	21.94	24	106	1.13	13.8	12.12	6.01
S235	1	0.8	29.45	11.8		1	S168	1	3.98	0.848	213.065	10.8	0.092	0.8	26.59	24	199	1.08	649	8.85	7.54
S237	1	0.8	24.03	11.3		1	S169	2	5.4	1.659	307.222	10.4	0.173	2.8	31.51	35	132	2.25	395	12.1	5.93
S239	1	1.6	25.18	11.6		1	S170	1	6.07	1.284	211.532	13.4	0.172	0.8	24.99	50	72	1.64	5.01	11.31	4.75
S243	1	0.8	25.06	12.7		1	S171	1	5.69	1.273	223.726	17.1	0.218	1.4	26.12	29	207	1.86	119	10.11	6.64
S247	1	4.4	25.48	13		1	S172	1	4.03	0.572	141.935	13.8	0.079	0.8	23.99	41	133	3.44	12	9.62	5.24
S250	1	1.8	21.66	12.8		1	S173	2	6.18	1.269	205.34	9	0.114	0.8	21.91	61	120	3.09	8.17	10.07	6.78
S251	1	3.4	30.47	13.8		1	S174	1	4.65	1.259	270.753	10.1	0.127	0.9	23.99	21	139	1.81	126	12.17	5.03
S253	1	0.8	25.38	14		1	S175	2	6.7	0.878	131.045	11.1	0.097	0.8	19.94	59	83	1	5.01	10.45	5.37
S255	1	5.2	37.13	32.6		1	S176	2	5.76	0.89	154.514	12	0.107	1.1	27.1	49	66	1.29	5.01	11.2	6.09
S256	1	0.8	21.27	15.6		1	S177	1	6.28	0.986	157.006	9.8	0.097	4.9	NA	42	520	1.28	5.01	9.51	5.69
S261	1	0.8	24.86	15		1	S178	2	4.65	0.476	102.366	9.5	0.045	0.8	27.04	29	59	2.21	40.4	10.95	5.51
S263	1	0.8	31.31	13.2		1	S179	2	5.56	1.115	200.54	12	0.133	1.7	36.81	43	81	1.96	66.8	11.79	6.62
S264	1	0.8	26.82	10		1	S180	1	7.03	1.449	206.117	10.4	0.151	0.8	22.72	58	150	4.95	386	10.42	4.73
S265	1	0.8	24.25	12.8		1	S181	1	6.49	1.492	229.892	9.7	0.144	2	27.44	48	360	1.61	8.25	9.21	5.08
S269	1	2.5	27.78	12.1		1	S182	2	5.68	1.091	192.077	10.4	0.113	0.8	29.05	51	252	2.06	53.8	9.39	6.74
S273	1	0.8	23.12	11.7		1	S183	2	5	0.85	170	11.3	0.096	0.8	23.32	60	82	2.66	68.7	10.6	7.72
S274	1	0.9	27.47	11.9		1	S184	1	4.36	0.851	195.183	11.8	0.1	2.1	21.62	25	587	2.67	761	10.16	4.97
S275	1	1.6	24.9	13.1		1	S185	1	4.15	1.322	318.554	11.7	0.154	0.9	25.95	39	133	1.03	133	7.69	5.66
S277	1	1.9	30.99	13.1		1	S186	2	3.69	0.655	177.507	10.4	0.068	0.8	19.95	29	164	2.22	190	9.12	6.62
S279	1	0.8	26.53	13.8		1	S187	2	4.17	0.861	206.475	8.7	0.075	1.5	20.55	32	76	1.54	9.04	10.96	4.18
S280	1	1.5	25.76	12.2		1	S188	2	3.84	0.634	165.104	12.2	0.078	1.7	32.27	37	141	2.94	32.2	9.75	6.97
S282	1	3.5	35.15	12.1		1	S189	1	3.33	0.65	195.195	9.4	0.061	0.8	23.5	27	175	2.27	5.01	9.12	3.74
S283	1	21.2	26.88	13.7		1	S190	1	4.22	0.699	165.64	11.3	0.079	2.2	26.2	36	68	1.97	591	13.5	6.12
S285	1	0.8	24.96	11.7		1	S191	2	5.93	1.36	229.342	11.9	0.162	2.7	25.18	59	140	2.49	19.7	6.33	5.43
S286	1	0.8	25.23	11.5		1	S192	1	3.94	0.99	251.269	15.4	0.153	0.8	20.28	35	330	2.04	98.9	5.55	8.36
S288	1	0.8	22.41	10.3		1	S193	2	4.8	0.939	195.625	12.4	0.116	1.5	28.38	44	53	2.58	5.01	9.39	5.76
S290	1	1.1	26.83	11.4		1	S194	1	4.25	0.942	221.647	12.9	0.122	0.8	22.09	44	308	4.74	117	14.78	4.43
S291	1	3.2	31.75	12.1		1	S195	2	5.06	0.674	133.202	14.2	0.096	2.9	25.51	37	59	1.48	17.3	10.59	5.27
S294	1	0.8	25.22	10.3		1	S196	2	5.43	0.869	160.037	14.9	0.129	1.2	22.32	36	108	2.82	34.7	11.22	6.1
S295	1	0.8	29.03	10.4		1	S197	2	4.21	0.531	126.128	14.4	0.077	0.8	23.12	50	67	3.24	13.5	12.19	9.13
S296	1	1.1	24.21	11.4		1	S198	2	4.56	0.526	115.351	13.9	0.073	46	23.61	56	148	1.49	18.6	6.72	6.89
S297	1	0.8	21.85	11.6		1	S199	2	3.59	1.273	354.596	14.4	0.184	4.2	26.84	51	46	1.33	62.6	9.4	6.05
S302	1	0.8	26.3	10.2		1	S200	2	4.86	0.86	176.955	13	0.112	0.9	25.8	29	69	2.28	12.9	7.44	5.36
S305	1	2.6	28.73	9.1		1	S201	1	3.75	0.764	203.733	12.2	0.093	0.8	21.63	22	117	0.03	34.5	14.02	5.17
S306	1	0.9	21.73	12.7		1	S202	1	4.27	0.757	177.283	15.5	0.117	5.4	21.5	40	167	3.28	112	8.63	5.14
S307	1	1	22.82	9.7		1	S203	1	5.06	0.732	144.664	15.5	0.114	1.5	23.96	39	113	4.81	90.3	13.88	9.32
S308	1	0.8	24.22	11.1		1	S204	2	4.75	0.865	182.105	13.1	0.113	3.4	20.24	45	119	1.16	12.5	7.29	5.89
S309	1	0.8	28.73	10.5		1	S205	2	5.17	0.6	116.054	12.9	0.077	2.1	30.86	49	83	3.72	60.8	13.12	5.26
S311	1	0.8	27.34	11.5		1	S206	1	4.07	0.526	129.238	13.2	0.07	0.9	22.74	32	198	2.37	454	9.68	5.24
S315	1	0.8	24.93	14.5		1	S207	2	4.47	1.031	230.649	22.4	0.231	15.2	29.73	24	89	4.31	14	10.45	7.83
S317	1	1.8	26.56	13.9		1	S208	2	4.56	0.448	98.2456	11	0.049	0.9	22.04	35	85	2.33	35.1	10.47	5.11
S318	1	0.8	26.83	14.1		1	S209	1	5.7	0.796	139.649	9.8	0.078	0.9	22.72	31	367	1.8	9.45	7.45	8.13
S319	1	0.8	22.15	13.3		1	S210	2	3.48	0.365	104.885	8.4	0.031	2.5	26.17	53	384	1.16	12.4	12.65	7.17
S320	1	0.8	21.71	14.3		1	S211	1	3.88	0.401	103.351	11.5	0.046	0.8	20.59	33	132	1.82	5.01	10.07	4.67
S323	1	3.8	28.36	15.2		1	S212	2	4.88	0.64	131.148	14.5	0.093	13.5	22.64	54	111	1.51	15.4	13.76	8.14
S327	1	0.8	21.91	11.9		1	S213	1	5.19	1.017	195.954	12.8	0.13	0.9	25.1	58	239	2.61	85.3	9.88	5.24
S330	1	0.8	23.89	13.3		1	S214	1	5.28	1.233	233.523	11.5	0.142	2	26.32	39	74	2.43	100	14.33	3.18
S331	1	1.3	27.73	9.2		1	S215	1	6.87	0.778	113.246	15.9	0.123	3.3	27.43	44	91	2.14	8.53	10.75	13.54
S332	1	0.8	29	16.8		1	S216	1	5.52	0.808	146.377	13.6	0.11	2.4	29.39	54	173	1.85	13.3	10.43	4.39
S333	1	0.9	24.49	13.4		1	S217	2	5.26	1.552	295.057	9.2	0.143	2.9	24.8	43	112	2.52	10.9	9.14	7.85
S335	1	1.6	30.88	12.3		1	S218	2	4.88	0.836	171.311	12.4	0.104	4.2	21.26	41	104	1.36	23.1	13.35	5.31
S338	1	0.8	22.89	11.3		1	S219	2	3.82	0.693	181.414	12.2	0.085	0.8	26.22	42	89	1.76	86.4	8.7	4.89
S340	1	1.1	31.97	16.5		1	S220	2	5.17	1.065	205.996	12.3	0.131	0.8	22.99	62	146	1.71	23.5	8.21	4.37
S341	1	0.8	27.04	9.2		1	S221	2	4.86	1.183	243.416	12.2	0.145	0.8	20.98	48	76	1.84	19.9	11.41	5.06
S343	1	0.9	28.08	10.6		1	S222	1	4.82	0.635	131.743	11.5	0.073	1	22.79	39	352	1.73	21.3	8.31	4.76
S345	1	0.8	30.3	11.5		1	S223	2	6.83	1.603	234.7	11.2	0.18	0.8	NA	59	145	1.62	5.01	9.6	8.87
S347	1	0.8	26.22	10		1	S224	2	6.05	1.028	169.917	11.5	0.119	0.8	25.56	47	75	0.73	13	10.18	6.89
S348	1	4.4	30.86	11.7		1	S225	1	5.3	1.37	258.491	12.1	0.166	0.8	24.66	33	177	1.59	25	6.23	5.75
S349	1	0.8	26.79	9.6		1	S226	2	5.44	1.32	242.647	16.6	0.219	2.5	33.39	30	89	2.9	5.18	11.19	5.86
S350	1	0.8	26.32	11.4		1	S227	1	4.99	1.297	259.92	13	0.169	0.8	25.99	55	213	2.89	38.7	11.49	6.04
S351	1	0.8	20.75	12.1		1	S228	1	4.51	1.063	235.698	13	0.138	3.3	28.91	24	203	1.65	132	9.85	6.71
S352	1	0.8	23.6	10.5		1	S229	2	4.95	0.826	166.869	12	0.099	0.8	18.73	22	54	2.25	215	5.76	6.2
S353	1	0.8	24.98	11.2		1	S230	2	4.46	0.715	160.314	18.4	0.132	0.8	28.08	41	62	1.51	210	13.21	5.37
S354	1	1.8	28.07	13.7		1	S231	2	4.77	1.123	235.43	20.2	0.227	1.6	19.43	45	99	2.77	52.9	7.97	6.32
S355	1	0.9	27.17	13		1	S232	1	4	0.972	243	11.8	0.115	8	22.45	34	195	1.5	7.45	8.19	3.1
S356	1	0.8	28.41	13		1	S233	2	4.73	0.575	121.564	10.9	0.062	0.9	20.07	28	118	2.01	100	10.16	4.33
S357	1	2.6	25.76	10.2		1	S234	1	3.2	0.714	223.125	10.5	0.075	0.9	21.22	23	63	1.98	5.8	7.67	4.49
S359	1	1.1	24.86	10.3		1	S235	1	6.34	1.227	193.533	11.8	0.145	0.8	29.74	47	260	2.03	5.01	8.65	5.66
S360	1	0.8	22.65	12.1		1	S236	2	6.27	1.245	198.565	12.5	0.156	5.9	26.42	53	111	2.71	15.6	10.2	9.93
S361	1	0.8	23.41	11.4		1	S237	1	4.29	0.598	139.394	11.3	0.068	0.8	23.46	26	88	3.75	18.7	10.67	4.34
S362	1	0.8	32.51	12.2		1	S238	2	5.59	0.882	157.782	14.6	0.128	2.2	19.38	42	59	2.78	44.8	11.06	5.69
S363	1	0.8	28.72	11.8		1	S239	1	5.46	1.09	199.634	11.6	0.126	1.6	25.18	51	104	2.93	545	10.63	6.37
S364	1	0.8	28.88	11.9		1	S240	2	4.29	1.177	274.359	9.9	0.117	0.9	21.77	40	139	1.89	94.9	8.3	7.8
S366	1	0.8	22.5	12.1		1	S241	2	4.97	0.748	150.503	11.9	0.089	1.2	32.37	50	125	1.33	5.02	7.1	8.91
S367	1	1	26.58	13.8		1	S242	2	5.61	1.621	288.948	15.4	0.25	3.2	32.69	61	100	3.2	60.7	7.81	8.07
S368	1	0.8	24.97	13.6		1	S243	1	4.64	1.195	257.543	12.7	0.152	0.8	24.73	54	116	1.38	19.8	11.46	4
S369	1	1.1	26.3	11.1		1	S244	2	5.41	1.066	197.043	11.5	0.123	3.3	28.2	41	101	2.44	110	8.83	5.18
S370	1	1.2	26.54	11.4		1	S245	2	4.11	0.589	143.309	11.4	0.067	0.8	21.77	36	82	1.92	15.6	11.09	5.06
S371	1	4	31.95	12.7		1	S246	2	4.07	0.695	170.762	13.6	0.095	3.5	38.06	44	84	4.82	5.01	10.33	9.99
S372	1	0.8	24.56	13.6		1	S247	1	3.34	0.809	242.216	13	0.105	4.4	26.6	35	227	6.6	5.01	10.86	8.24
S374	1	0.8	23.57	15.4		1	S248	2	4.73	0.983	207.822	12.4	0.122	2	21.41	34	96	1.72	19.4	12.92	4.8
S376	1	0.8	22.82	8.2		1	S249	2	5.85	1.224	209.231	13.8	0.169	0.9	20.31	50	104	2.42	12.4	10.36	6.09
S380	1	0.9	31.6	10.5		1	S250	1	5.15	1.053	204.466	12.8	0.135	1.8	21.88	48	446	3.15	49.7	10.39	7.44
S381	1	0.8	27.92	11.9		1	S251	1	5.52	1.289	233.514	13.8	0.178	3.4	30.19	53	173	2.3	16.7	9.9	6.2
S383	1	6.4	22.78	11.8		1	S252	2	4.74	0.722	152.321	12.6	0.091	0.8	20.02	46	48	1.92	27.5	9.03	4.06
S384	1	0.8	25.37	13.7		1	S253	1	3.74	0.803	214.706	14	0.113	0.8	25.11	49	180	2.29	17.3	8.35	4.9
S387	1	2.7	27.9	11.7		1	S254	2	4.02	1.746	434.328	11.8	0.207	2.2	36.21	56	84	4.05	395	12.05	6.41
S390	1	0.8	27.17	14.5		1	S255	1	4.04	0.443	109.653	32.6	0.144	5.2	37.13	40	111	1.99	78.5	11.41	5.74
S391	1	1.6	26.83	13		1	S256	1	4.28	0.834	194.86	15.6	0.13	0.8	22.4	37	175	1.9	64.9	8.83	7.5
S394	1	9.6	42.21	14.7		1	S257	2	5.72	0.995	173.951	15.2	0.151	1.8	24.77	55	100	0.99	122	9.89	5.75
S397	1	4.5	27.76	13.9		1	S258	2	5.13	1.371	267.251	17.7	0.243	3.7	36.61	40	97	2.28	85.4	12.33	7.13
S398	1	0.8	23.41	9.6		1	S259	2	3.34	0.68	203.593	10.4	0.071	2.1	22.49	27	64	1.82	5.01	9.51	3.97
S399	1	0.8	26.82	10.9		1	S260	2	5.23	0.932	178.203	12.4	0.115	0.8	22.04	40	70	1.99	21.7	9.45	4.93
S401	1	0.8	27.41	10.6		1	S261	1	5.66	0.828	146.29	15	0.124	0.8	25.18	59	46	2.84	5.01	11.73	4.93
S402	1	2.2	28.33	10.1		1	S262	2	4.36	0.829	190.138	11.9	0.099	0.8	20.37	24	89	1.13	10.9	10.99	6.12
S407	1	0.8	26.03	11.4		1	S263	1	6.19	1.246	201.292	13.2	0.164	0.8	31.64	46	74	3.14	7.88	10.04	3.92
S412	1	0.8	19.81	8.3		1	S264	1	5.38	0.924	171.747	10	0.093	0.8	27.17	42	130	3.01	12.6	10.57	6.47
S413	1	0.8	27.77	12.3		1	S265	1	3.19	0.58	181.818	12.8	0.074	0.8	24.22	30	168	1.06	17.2	7.5	4.47
S414	1	0.8	21.84	13.3		1	S266	2	5.45	1.119	205.321	12.8	0.144	0.8	23.05	58	62	0.5	50.3	6.32	7.91
S415	1	1	21.68	13.4		1	S267	2	3.28	0.397	121.037	12.1	0.048	0.8	20.75	25	81	2.43	6.05	10.76	8.05
S416	1	2.9	30.1	13.9		1	S268	2	4.17	0.506	121.343	13	0.066	2	22.72	28	141	1.83	167	13.34	5.83
S419	1	3.2	27.25	11		1	S269	1	5.47	1.103	201.645	12.1	0.134	2.5	26.23	34	174	2.46	16.3	9.38	5.35
S421	1	0.8	23.15	11.9		1	S270	2	5.7	1.038	182.105	13.3	0.139	0.8	24.09	53	76	3.33	15.9	10.8	4.71
S424	1	0.8	26.06	17.3		1	S271	2	6.38	1.204	188.715	12.9	0.156	3.4	26.7	52	74	2.15	68.9	11.96	7.18
S425	1	0.8	29.63	9.1		1	S272	2	4.81	0.841	174.844	12.7	0.107	5.9	35.43	47	211	2.49	81.5	9.21	7.68
S426	1	0.8	24.16	9.8		1	S273	1	4.21	1.019	242.043	11.7	0.119	0.8	23.12	46	41	2.19	72.4	9.86	8.51
S427	1	0.8	32.37	9.7		1	S274	1	5.2	0.982	188.846	11.9	0.117	0.9	27.78	48	89	2.2	25.4	11.68	6.69
S428	1	0.8	27.34	10.8		1	S275	1	5.08	1.15	226.378	13.1	0.151	1.6	25.22	49	518	3.01	373	13.23	4.54
S430	1	0.8	30.99	11.7		1	S276	2	4.7	0.887	188.723	11.7	0.103	3.8	37.62	31	84	2.13	20.7	7.82	8.16
S431	1	0.9	25.66	10.5		1	S277	1	3.95	1.057	267.595	13.1	0.138	1.9	30.96	58	149	1.72	16.3	12.13	6.93
S432	1	2.3	23.63	9.8		1	S278	2	5.32	1.031	193.797	14.1	0.145	0.8	20.75	49	54	2.23	7.95	10.84	6.19
S433	1	0.8	19.93	9.5		1	S279	1	5.96	1.088	182.55	13.8	0.15	0.8	26.53	30	254	0.99	5.01	6.52	8.53
S434	1	3.3	31.56	11		1	S280	1	5.85	0.662	113.162	12.2	0.081	1.5	25.76	46	162	2.53	10.6	11.65	4.23
S437	1	0.8	32.48	10		1	S281	2	4.66	0.63	135.193	16.6	0.105	1.6	24.01	52	106	1.75	82.9	8.48	8.49
S440	1	0.9	24.11	8.7		1	S282	1	5.74	1.229	214.111	12.1	0.149	3.5	33.57	42	200	1.95	106	8.53	13.85
S443	1	3.9	30.86	9.4		1	S283	1	4.3	0.74	172.093	13.7	0.102	21.2	26.88	58	137	4.7	6.89	14.75	4.37
S444	1	2	28.27	10.2		1	S284	2	5.21	1.161	222.841	11	0.128	0.8	22.06	38	135	1.84	54.4	7.62	5.52
S445	1	0.8	24.02	15.2		1	S285	1	5.26	1.071	203.612	11.7	0.125	0.8	25.77	53	143	2.06	5.01	8.94	4.88
S446	1	3.6	30.53	16.6		1	S286	1	4.91	1.242	252.953	11.5	0.143	0.8	25.08	46	186	1.87	14.9	12.13	4.72
S447	1	0.8	21.86	0		1	S287	2	4.83	0.982	203.313	14.9	0.147	7.3	25.95	30	61	2.77	75.4	10.39	3.53
S448	1	2.8	38.22	0		1	S288	1	3.51	0.611	174.074	10.3	0.063	0.8	22.59	30	61	1.72	15.1	7.82	4.5
S450	1	0.8	23.84	0		1	S289	2	4.32	0.809	187.269	10.1	0.081	3.9	27.97	35	164	1.96	29.8	10.49	4.19
S451	1	1.9	24.73	0		1	S290	1	5.08	1.162	228.74	11.4	0.133	1.1	29.05	37	201	3.14	134	10.55	7.54
S452	1	0.8	27.45	0		1	S291	1	5.34	0.686	128.464	12.1	0.083	3.2	31.13	32	171	2.25	63.7	7.52	5.96
S454	1	0.8	23.3	0		1	S292	2	4.31	0.72	167.053	14.2	0.102	17.8	27.34	23	175	2.89	60.5	11.18	9.75
S456	1	0.8	26.3	0		1	S293	2	5.06	0.609	120.356	13.1	0.08	2.5	24.09	57	92	2.8	87.2	9.97	4.85
S457	1	1.1	23.41	0		1	S294	1	5.17	1.031	199.42	10.3	0.107	0.8	23.3	35	70	1.17	180	8.56	4.87
S459	1	1.5	30.06	0		1	S295	1	5.51	1.615	293.103	10.4	0.168	0.8	29.03	43	205	2	5.01	9.16	6.52
S461	1	0.8	22.53	0		1	S296	1	6.64	1.233	185.693	11.4	0.14	1.1	NA	49	96	1.71	23.3	8.25	6.08
S463	1	2.7	23.43	0		1	S297	1	5.53	1.567	283.363	11.6	0.182	0.8	21.85	39	146	2.99	6.54	7.98	7.04
S464	1	2.1	24.41	0		1	S298	2	4.41	1.026	232.653	10	0.102	0.8	24.8	55	84	1.24	27	8.55	5.19
S470	1	0.8	25.49	0		1	S299	2	3.49	0.568	162.751	10.8	0.062	0.9	23.53	42	81	1.53	15.6	8.45	5
S473	1	2.6	25.83	0		1	S300	2	3.93	1.197	304.58	11.3	0.136	1.3	24.46	26	95	3.07	140	8.68	5.31
S475	1	7.1	21.6	0		1	S301	2	4.14	0.89	214.976	10	0.089	1.2	23.57	22	65	2.1	11.8	11.74	4.16
S479	1	0.8	25.95	0		1	S302	1	5.23	1.711	327.151	10.2	0.175	0.8	26.58	34	155	1.47	5.01	10.5	6.34
S481	1	0.8	23.62	0		1	S303	2	4.27	0.985	230.679	11.7	0.115	8.5	23.38	26	476	1.33	292	8.93	6.32
S485	1	0.8	22.53	0		1	S304	2	4.41	0.853	193.424	10.7	0.091	0.8	21.83	56	171	2.06	106	10.51	5.48
S486	1	0.8	23.29	0		1	S305	1	3.61	1.25	346.26	9.1	0.114	2.6	29.41	27	253	2.95	5.01	9.81	6.81
S492	1	6.5	30.07	0		1	S306	1	4.06	1.051	258.867	12.7	0.133	0.9	21.47	45	117	2.15	46.6	8.09	6.25
S493	1	0.8	20.88	0		1	S307	1	3.91	0.914	233.76	9.7	0.089	1	22.58	34	168	1.88	17.6	11.22	4.7
S494	1	1.6	24.62	0		1	S308	1	5.15	0.96	186.408	11.1	0.106	0.8	23.63	49	131	1.92	21.2	9.37	4.73
S497	1	0.8	29.06	0		1	S309	1	4.85	0.968	199.588	10.5	0.102	0.8	28.41	51	81	2.25	32.4	11.84	4.26
S499	1	1.3	26	0		1	S310	2	4.58	1.08	235.808	9.7	0.104	0.8	24.61	60	148	2.47	63.8	13.6	6.37
S500	1	1.2	29.18	0		1	S311	1	6.17	1.135	183.955	11.5	0.131	0.8	26.7	51	82	1.29	5.01	10.31	5.54
S505	1	9.2	19.74	0		1	S312	2	4.17	0.848	203.357	12	0.101	1	25.61	48	92	1.54	58.3	10.61	5.05
S506	1	0.8	31.24	0		1	S313	2	3.84	0.673	175.26	13.7	0.092	3.7	26.78	37	56	2.74	38.2	10.28	4.69
S507	1	1.4	21.91	0		1	S314	2	5.38	0.835	155.204	15.5	0.129	2.5	21.78	21	74	1.66	64.4	9.68	6.56
S508	1	2.2	35.42	0		1	S315	1	3.88	0.515	132.732	14.5	0.075	0.8	24.93	37	269	1	5.01	6.13	6.5
S509	1	5.8	29.17	0		1	S316	2	4.34	0.539	124.194	13.5	0.073	0.8	21.6	49	84	1.33	139	10.65	4.32
S510	1	0.8	24.26	0		1	S317	1	4.79	1.181	246.555	13.9	0.164	1.8	26.56	46	108	4.69	68.9	10.26	5.28
S512	1	0.8	28.91	0		1	S318	1	5.04	0.759	150.595	14.1	0.107	0.8	26.83	55	101	2.2	16.8	9.33	3.8
S514	1	0.8	25.95	0		1	S319	1	5.19	1.097	211.368	13.3	0.146	0.8	22.45	45	161	2.52	38.8	12.68	5.81
S515	1	0.9	27.37	0		1	S320	1	4.09	0.523	127.873	14.3	0.075	0.8	19.37	59	213	2.7	NA	11.06	3.57
S516	1	0.8	24.65	0		1	S321	2	3.79	0.496	130.871	12.1	0.06	0.8	21.34	36	122	2.71	5.83	9.54	9.98
S518	1	5.5	38.58	0		1	S322	2	3.98	0.547	137.437	17.4	0.095	3.7	30.85	31	80	1.65	68	10.31	7.4
SOF_0932	1	0.9	16	21.4		1	S323	1	4.83	0.787	162.94	15.2	0.12	3.8	28.05	40	105	1.61	21.2	9.08	4.62
SOF_0206	1	17.4	16			1	S324	2	3.71	0.484	130.458	11.9	0.058	1.4	28.73	32	258	1.86	5.01	10.91	4.95
SOF_0929	1	25.4	19	0		1	S325	2	5.98	1.118	186.957	11.7	0.131	2.2	26.45	61	64	2.49	50.3	8.7	6.68
SOF_0960	1	0.9	20	12.6		1	S326	2	4.39	0.658	149.886	11.5	0.076	1.5	24.54	45	75	1.22	36.9	8.4	4.5
SOF_0936	1	0.9	20	16.4		1	S327	1	4	0.684	171	11.9	0.081	0.8	24.19	28	132	4.74	162	9.37	6.62
SOF_0290	1	0.9	20	12.3		1	S328	2	5.42	0.908	167.528	15.3	0.139	0.9	22.41	37	58	2.05	179	11.41	6.2
SOF_0296	1	0.9	21	10.4		1	S329	2	4.28	0.643	150.234	13.3	0.085	0.9	24.44	34	76	3.39	16.5	11.37	6.81
SOF_0109	1	0.9	21			1	S330	1	3.94	0.627	159.137	13.3	0.083	0.8	24.78	28	144	0.91	100	6.7	6.21
SOF_0288	1	5.3	21	12.9		1	S331	1	5.47	1.952	356.856	9.2	0.179	1.3	27.73	48	217	2.84	109	8.59	6.78
SOF_0900	1	0.9	21	12.2		1	S332	1	4.45	0.684	153.708	16.8	0.115	0.8	29.91	40	109	1.22	12	7.37	4.67
SOF_0208	1	0.9	21	12.5		1	S333	1	3.98	0.528	132.663	13.4	0.07	0.9	24.78	26	149	2.49	34.1	11.78	3.74
SOF_0526	1	1.4	21	14.7		1	S334	2	4.8	0.77	160.417	11.6	0.09	1.2	24.92	56	63	2.64	19.1	8.04	5.26
SOF_0214	1	3.4	22	12.6		1	S335	1	3.17	0.443	139.748	12.3	0.055	1.6	31.05	32	103	1.6	5.01	10.04	5.15
SOF_0211	1	25	22	13.3		1	S336	2	4.17	0.494	118.465	12.2	0.06	0.8	30.49	42	52	1.26	12.9	9.32	6.07
SOF_0249	1	2.7	22	10.7		1	S337	2	NA	0.724	NA	15.6	0.113	3.1	39.89	25	154	1.52	57.2	8.93	9.64
SOF_0240	1	9.4	22	13.2		1	S338	1	NA	0.642	NA	11.3	0.073	0.8	22.89	50	127	2.64	5.75	6.61	6.88
SOF_0190	1	5	22	12		1	S339	2	NA	0.646	NA	14.9	0.096	1.8	25.81	24	340	2.43	238	9.3	6.58
SOF_0267	1	4.2	22	12.3		1	S340	1	NA	1	NA	16.5	0.165	1.1	31.22	52	128	1.22	24.2	9.45	8.08
SOF_0108	1	16	22	17.2		1	S341	1	NA	1.092	NA	9.2	0.101	0.8	26.37	53	110	2.5	140	10.69	3.96
SOF_0721	1	0.9	22	8.8		1	S342	2	NA	1.077	NA	11.3	0.121	0.8	20.76	58	88	3.35	5.71	8.99	4.15
SOF_0256	1	0.9	22	10.9		1	S343	1	NA	1.041	NA	10.6	0.11	0.9	27.78	44	109	3.17	56.5	10.76	4.96
SOF_0552	1	0.9	22	0		1	S344	2	NA	0.575	NA	16.6	0.096	0.8	28.01	20	77	1.39	118	11.37	5.85
SOF_0766	1	1.1	22	11.7		1	S345	1	NA	1.229	NA	11.5	0.141	0.8	29.67	57	141	1.09	12.7	8.7	5.42
SOF_0636	1	0.9	22	14.6		1	S346	2	NA	0.449	NA	13.3	0.06	1.3	24.74	43	86	1.75	20.7	9.87	4.09
SOF_0264	1	0.9	22	11.7		1	S347	1	NA	1.282	NA	10	0.129	0.8	25.86	56	97	1.53	5.01	9.2	5.62
SOF_0674	1	0.9	22	11.1		1	S348	1	NA	0.937	NA	11.7	0.109	4.4	30.25	33	392	4.68	11.1	10.52	3.45
SOF_0679	1	0.9	22	11.6		1	S349	1	NA	1.217	NA	9.6	0.117	0.8	26.47	47	87	2.12	11.9	10.36	6.48
SOF_0915	1	0.9	22	13.4		1	S350	1	NA	0.626	NA	11.4	0.071	0.8	25.22	42	169	2.37	29.4	10.86	7.81
SOF_0919	1	0.9	22	10.2		1	S351	1	NA	1.045	NA	12.1	0.126	0.8	21.04	44	105	2.28	195	10.86	6.78
SOF_0670	1	0.9	22	14.7		1	S352	1	NA	0.41	NA	10.5	0.043	0.8	23.6	35	118	1.2	40.3	9.35	7.81
SOF_0239	1	10.6	22	12.8		1	S353	1	NA	1.422	NA	11.2	0.159	0.8	25.14	55	129	1.88	313	10.42	6.92
SOF_0862	1	1.1	23	12.5		1	S354	1	NA	0.924	NA	13.7	0.127	1.8	27.96	43	149	2.88	298	14.08	6.42
SOF_0132	1	2.1	23	13.9		1	S355	1	NA	0.581	NA	13	0.076	0.9	27.17	31	151	2.36	72.1	11.62	4
SOF_0504	1	0.9	23	11.2		1	S356	1	NA	1.041	NA	13	0.135	0.8	28.41	56	102	1.55	42.9	8.47	5.16
SOF_0739	1	0.9	23	12.1		1	S357	1	NA	0.931	NA	10.2	0.095	2.6	25.76	60	63	1.76	86.7	7.71	4.76
SOF_0549	1	0.9	23	16.5		1	S358	2	NA	1.291	NA	12.2	0.157	12	31.65	40	76	2.23	18.5	8.91	6.33
SOF_0731	1	3.2	23	14.5		1	S359	1	NA	1.538	NA	10.3	0.159	1.1	23.89	57	131	2.38	22	9.99	8.56
SOF_0940	1	3.8	23	15.5		1	S360	1	NA	0.638	NA	12.1	0.077	0.8	22.99	43	144	1.7	12.6	10.12	9.36
SOF_0489	1	4.2	23	13.2		1	S361	1	NA	0.758	NA	11.4	0.087	0.8	23.46	25	178	0.91	15.3	7.82	9.03
SOF_0898	1	47.8	23	13.3		1	S362	1	NA	0.772	NA	12.2	0.094	0.8	31.79	51	190	2.91	18.7	7.93	6.05
SOF_0026	1	0.9	23	10.9		1	S363	1	NA	1.077	NA	11.8	0.127	0.8	28.04	38	128	3.12	650	12.66	9.2
SOF_0285	1	1.5	23	12		1	S364	1	NA	0.462	NA	11.9	0.055	0.8	29.74	45	309	1.49	139	10.28	4.09
SOF_0494	1	0.9	23	14.2		1	S365	2	NA	0.863	NA	10.8	0.094	0.9	25.59	48	322	1.96	11.9	8.89	4.5
SOF_0223	1	0.9	23	13.4		1	S366	1	NA	0.944	NA	12.1	0.114	0.8	22.21	32	111	3.14	39.6	9.99	3.77
SOF_0297	1	4.6	23	12.1		1	S367	1	NA	0.694	NA	13.8	0.096	1	27.47	42	48	2.75	5.01	11.77	6.11
SOF_0520	1	0.9	23	13.2		1	S368	1	NA	0.477	NA	13.6	0.065	0.8	24.66	45	189	2.23	421	7.41	3.45
SOF_0746	1	0.9	23	11.3		1	S369	1	NA	1.374	NA	11.1	0.153	1.1	26.01	40	90	0.97	40	7.93	6.19
SOF_0283	1	0.9	23	12		1	S370	1	NA	1.036	NA	11.4	0.119	1.2	26.23	37	105	1.44	16.4	7.34	9.92
SOF_0485	1	0.9	23	10.4		1	S371	1	NA	1.906	NA	12.7	0.242	4	31.65	43	115	2.96	47.9	8.56	4.93
SOF_0865	1	0.9	23	13.6		1	S372	1	NA	0.692	NA	13.6	0.094	0.8	24.7	39	83	2.89	8.24	11.43	6
SOF_0589	1	1	23	9.5		1	S373	2	NA	0.836	NA	13.8	0.115	1.9	22.68	22	57	2.25	610	12.79	4.94
SOF_0506	1	0.9	23	11.8		1	S374	1	NA	0.733	NA	15.4	0.113	0.8	22.75	21	88	2.02	19.2	9.02	4.45
SOF_0747	1	0.9	23	12		1	S375	2	NA	1.03	NA	9.7	0.1	2.4	30.12	35	84	3.36	21.3	9.12	8.16
SOF_0875	1	3	24	13.6		1	S376	1	NA	1.671	NA	8.2	0.138	0.8	22.82	45	153	2.48	46.5	8.01	4.18
SOF_0492	1	0.9	24	13.8		1	S377	2	NA	0.65	NA	9	0.059	1	26.83	29	122	1.35	78.5	11.14	4.7
SOF_0238	1	3.8	24	12.5		1	S378	2	NA	1.464	NA	10.6	0.156	4.3	21.22	31	187	1.82	415	13.12	7.29
SOF_0281	1	0.9	24	12		1	S379	2	NA	0.95	NA	10.3	0.098	1.5	27.46	29	122	2.03	5.01	10.07	4.89
SOF_0588	1	0.9	24	12.4		1	S380	1	NA	0.891	NA	10.5	0.094	0.9	32.6	36	166	2.71	366	9.43	6.5
SOF_0922	1	0.9	24	11.6		1	S381	1	NA	1.119	NA	11.9	0.133	0.8	27.45	49	87	1.61	42.6	8.92	6.18
SOF_0610	1	0.9	24	12		1	S382	2	NA	0.993	NA	15.9	0.158	5.8	30.9	21	75	1.11	10.6	6.36	7.41
SOF_0984	1	0.9	24	13.7		1	S383	1	NA	1.122	NA	11.8	0.132	6.4	22.78	44	97	2.63	51.9	6.49	8.74
SOF_0754	1	0.9	24	11.8		1	S384	1	NA	0.529	NA	13.7	0.072	0.8	24.71	38	110	3.21	34	7.64	8.58
SOF_0727	1	1.7	24	13		1	S385	2	NA	1.23	NA	12.4	0.152	0.8	23.42	46	118	1.48	45.7	11.27	6.8
SOF_0218	1	0.9	24	12.7		1	S386	2	NA	0.412	NA	12.8	0.053	1	22.76	44	79	1.14	5.01	6.24	6.95
SOF_0906	1	2.1	24	13.1		1	S387	1	NA	1.06	NA	11.7	0.124	2.7	27.47	51	132	2.26	181	10.46	8.63
SOF_0255	1	1.9	24	12		1	S388	2	NA	0.644	NA	NA	NA	2.2	36.41	42	155	1.8	26.2	11.33	9.22
SOF_0678	1	0.9	24	10.7		1	S389	2	NA	0.567	NA	12.2	0.069	0.8	21.88	24	57	1.74	19	8.26	5.37
SOF_0693	1	1.5	24	17.5		1	S390	1	NA	0.644	NA	14.5	0.094	0.8	27.17	33	65	1.36	7.13	8.12	4.91
SOF_0237	1	0.9	24	17.8		1	S391	1	NA	0.929	NA	13	0.12	1.6	26.51	32	107	1.92	54.9	8.56	6.63
SOF_0925	1	0.9	24	11.2		1	S392	2	NA	0.944	NA	12.1	0.114	0.8	24.06	49	84	2.12	68	10.82	5.79
SOF_0500	1	0.9	24	12.7		1	S393	2	NA	0.573	NA	12.9	0.074	0.8	21.3	43	75	0.62	7.62	11.02	5.16
SOF_0576	1	3.9	25	13.4		1	S394	1	NA	0.997	NA	14.7	0.146	9.6	41.39	45	365	2.72	338	15.41	5.59
SOF_0869	1	6.7	25	12.6		1	S395	2	NA	0.606	NA	10.8	0.065	0.9	21.19	26	49	1.94	206	11.22	4.63
SOF_0778	1	0.9	25	12.4		1	S396	2	NA	0.872	NA	12.3	0.107	0.8	25.47	50	143	3.35	478	8.64	5.66
SOF_0761	1	0.9	25	10.8		1	S397	1	NA	1.76	NA	13.9	0.245	4.5	27.47	61	397	2.3	52.1	15.62	6.66
SOF_0753	1	15.8	25	16.4		1	S398	1	NA	0.534	NA	9.6	0.051	0.8	23.41	38	174	1.68	79.6	9	4.34
SOF_0861	1	0.9	25	12.6		1	S399	1	NA	0.662	NA	10.9	0.072	0.8	26.85	21	136	1.59	14.4	11.78	4.81
SOF_0956	1	0.9	25	15.2		1	S400	2	NA	1.561	NA	9.5	0.148	0.8	26.22	46	46	1.59	29.8	9.63	5.72
SOF_0497	1	3.6	25	13		1	S401	1	NA	0.992	NA	10.6	0.105	0.8	28.08	27	186	1.6	11.5	9.14	5.64
SOF_0282	1	6.6	25	15.7		1	S402	1	NA	0.508	NA	10.1	0.051	2.2	27.76	45	133	4.86	8.01	11.43	7.3
SOF_0845	1	0.9	25	11.5		1	S403	2	NA	0.8	NA	12.4	0.099	2.5	20.32	37	175	2.02	152	7.23	3.71
SOF_0490	1	0.9	25	12.8		1	S404	2	NA	0.834	NA	12.6	0.105	2.1	25.61	20	190	1.03	50.4	9.86	6.15
SOF_0710	1	0.9	25	12.2		1	S405	2	NA	1.407	NA	13	0.183	12.1	35.16	51	78	2.06	32.2	9.62	6.1
SOF_0913	1	11.8	25	15.1		1	S406	2	NA	0.901	NA	12.2	0.11	0.8	24.61	48	65	2.91	18.1	9.1	5.55
SOF_0278	1	0.9	25	15.2		1	S407	1	NA	0.58	NA	11.4	0.066	0.8	NA	22	321	0.9	51	11.19	7.42
SOF_0030	1	1.2	25	10.9		1	S408	2	NA	0.645	NA	12.9	0.083	0.8	24.24	47	267	1.46	555	8.67	5.35
SOF_0260	1	48.3	25	0		1	S409	2	NA	0.791	NA	15.4	0.122	1.5	26.29	45	84	1.91	5.01	8.75	7.21
SOF_0295	1	1.4	25	12.4		1	S410	2	NA	0.781	NA	15.2	0.119	0.8	20.81	21	63	1.15	5.01	7.18	8.1
SOF_0565	1	0.9	25	14.3		1	S411	2	NA	0.728	NA	14.4	0.105	1	33.03	43	138	3.31	12.6	14.04	6.64
SOF_0222	1	2.1	25	14		1	S412	1	NA	0.854	NA	8.3	0.071	0.8	19.39	21	94	0.85	20.8	6.54	9.98
SOF_1001	1	3.8	25	13.8		1	S413	1	NA	0.873	NA	12.3	0.108	0.8	29.35	35	174	2.53	17.8	8.89	3.71
SOF_0740	1	0.9	25	13.2		1	S414	1	NA	0.327	NA	13.3	0.044	0.8	21.28	23	202	1.28	12.6	12.43	4.22
SOF_0284	1	0.9	25	16.9		1	S415	1	NA	1.03	NA	13.4	0.138	1	21.68	31	79	2.51	267	6.18	8.38
SOF_0833	1	6.4	26	17		1	S416	1	NA	0.762	NA	13.9	0.106	2.9	NA	47	156	2.64	41.5	12.36	5.28
SOF_0854	1	0.9	26	15.2		1	S417	2	NA	0.605	NA	13.2	0.08	3.2	NA	22	63	2.65	165	9.8	6.06
SOF_0578	1	0.9	26	10.7		1	S418	2	NA	0.747	NA	12.5	0.093	3	24.24	43	37	1.23	11	9.76	3.92
SOF_0847	1	0.9	26	12.8		1	S419	1	NA	1.499	NA	11	0.165	3.2	26.53	27	47	2.94	5.02	6.57	4.43
SOF_0221	1	0.9	26	15.5		1	S420	2	NA	0.595	NA	11.9	0.071	0.8	23.74	36	92	2.51	13.5	11.97	3.72
SOF_0234	1	0.9	26	19.1		1	S421	1	NA	1.027	NA	11.9	0.122	0.8	23.77	45	113	1.82	13.4	10.08	4.33
SOF_0770	1	5.1	26	11.9		1	S422	2	NA	0.773	NA	11.1	0.086	0.8	21.8	42	87	1.66	40.3	7.01	4.44
SOF_0933	1	1.3	26	11.5		1	S423	2	NA	0.431	NA	13.4	0.058	0.8	27.1	29	108	1.57	9.29	10.34	5.99
SOF_0149	1	0.9	26	9.5		1	S424	1	NA	0.816	NA	17.3	0.141	0.8	26.42	51	141	1.85	26.6	8.94	6
SOF_0733	1	0.9	26	11.6		1	S425	1	NA	0.785	NA	9.1	0.071	0.8	29.63	44	133	0.79	5.01	8.56	6.79
SOF_0848	1	0.9	26	13.4		1	S426	1	NA	1.343	NA	9.8	0.132	0.8	23.89	26	186	2.49	29.4	13.26	4.22
SOF_0803	1	1.4	26	12.2		1	S427	1	NA	0.882	NA	9.7	0.085	0.8	32.7	54	120	3.86	73.9	11.03	5.61
SOF_0179	1	0.9	26	13.7		1	S428	1	NA	0.404	NA	10.8	0.044	0.8	26.64	22	166	3.2	7.88	10.44	2.92
SOF_0274	1	0.9	26	19.1		1	S429	2	NA	0.873	NA	12.2	0.106	7.4	22.2	38	58	2.47	553	7.73	9.82
SOF_0675	1	0.9	26	11.9		1	S430	1	NA	0.896	NA	11.7	0.105	0.8	31.67	52	150	1.17	28.5	7.51	6.26
SOF_0199	1	0.9	26	14.9		1	S431	1	NA	0.764	NA	10.5	0.08	0.9	24.84	24	342	1.7	29.7	8.95	5.72
SOF_0831	1	0.9	26	22.9		1	S432	1	NA	1.093	NA	9.8	0.107	2.3	NA	26	150	2.37	NA	7.85	8.44
SOF_0571	1	0.9	26	13.3		1	S433	1	NA	0.661	NA	9.5	0.063	0.8	21.6	20	245	2.29	32	10.1	5.93
SOF_0772	1	0.9	26	12.7		1	S434	1	NA	1.192	NA	11	0.132	3.3	32.87	46	308	3.05	15.1	9.46	5.36
SOF_0777	1	1.7	26	12.4		1	S435	2	NA	0.522	NA	11	0.057	3	40.56	44	55	4.47	9.71	13.21	6.58
SOF_0618	1	1.1	26	16.4		1	S436	2	NA	0.473	NA	12.2	0.058	1.1	21.05	23	128	3.7	5.01	11.17	6.46
SOF_0757	1	0.9	26	13		1	S437	1	NA	0.73	NA	10	0.073	0.8	31.03	19	322	1.81	38.7	11.02	7.51
SOF_0291	1	1.3	26	13.4		1	S438	2	NA	0.882	NA	9.7	0.085	3.1	26.83	24	230	1.7	58.1	11.09	4.3
SOF_0252	1	3.3	26	12.1		1	S439	2	NA	0.692	NA	10.8	0.075	0.8	28.4	39	83	0.89	44.5	8.32	6.95
SOF_0513	1	0.9	26	16		1	S440	1	NA	1.235	NA	8.7	0.107	0.9	24.69	55	187	3.61	5.02	8.44	3.52
SOF_0793	1	0.9	26	10.4		1	S441	2	NA	0.755	NA	12.4	0.093	4.9	18.29	29	174	1.81	12.2	8.95	3.9
SOF_0236	1	14.4	26	14.2		1	S442	2	NA	0.568	NA	10.9	0.062	6.7	28.4	27	110	1.6	5.02	10.89	7.69
SOF_0813	1	3.9	26	11		1	S443	1	NA	1.888	NA	9.4	0.177	3.9	27.78	57	235	2.46	611	10.76	4.34
SOF_0944	1	0.9	26	11.8		1	S444	1	NA	2.005	NA	10.2	0.204	2	28.07	55	97	2.67	90.4	7.3	4.91
SOF_0844	1	0.9	26	14.9		1	S445	1	NA	0.674	NA	15.2	0.102	0.8	23.45	44	232	1.06	61.6	10.84	4.73
SOF_0570	1	0.9	26	16.9		1	S446	1	NA	0.932	NA	16.6	0.154	3.6	31.02	59	102	2.19	63.5	10.96	3.43
SOF_0099	1	2.6	26	12		1	S447	1	NA	NA	NA	NA	NA	0.8	NA	46	223	3.26	122	7.69	4.43
SOF_0759	1	0.9	26	13.3		1	S448	1	NA	NA	NA	NA	NA	2.8	39.71	30	345	1.29	5.02	9.31	6.69
SOF_0505	1	0.9	26	14		1	S449	2	NA	NA	NA	NA	NA	3.3	25	40	113	2.58	95.1	8.21	7.83
SOF_0948	1	1.1	27	11.1		1	S450	1	NA	NA	NA	NA	NA	0.8	22.72	30	277	2.09	280	11.78	4.01
SOF_0920	1	0.9	27	9.9		1	S451	1	NA	NA	NA	NA	NA	1.9	24.39	37	131	1.36	20.8	8.7	5.03
SOF_0676	1	1.2	27	11		1	S452	1	NA	NA	NA	NA	NA	0.8	27.17	46	152	4.27	5.01	11.49	5.73
SOF_0257	1	3.1	27	12		1	S453	2	NA	NA	NA	NA	NA	5	36.11	37	82	0.47	8.89	9.96	5.23
SOF_0486	1	0.9	27	12.6		1	S454	1	NA	NA	NA	NA	NA	0.8	24.12	24	75	2.85	181	12.15	5.2
SOF_0858	1	0.9	27	12.8		1	S455	2	NA	NA	NA	NA	NA	0.8	25.69	33	94	1.18	38.1	9.53	8
SOF_0633	1	2.5	27	15.8		1	S456	1	NA	NA	NA	NA	NA	0.8	26.64	39	166	4.12	11.2	10.01	3.83
SOF_0822	1	1.5	27	16.9		1	S457	1	NA	NA	NA	NA	NA	1.1	24.69	28	131	1.38	5.01	6.37	5.98
SOF_0219	1	5.6	27	12.7		1	S458	2	NA	NA	NA	NA	NA	0.8	25.16	25	58	2.56	69.9	13.58	5.19
SOF_0790	1	1.8	27	11.2		1	S459	1	NA	NA	NA	NA	NA	1.5	31.51	47	230	2.79	29.6	9.01	6.51
SOF_0976	1	0.9	27	14.1		1	S460	2	NA	NA	NA	NA	NA	0.8	23.04	41	75	1.3	255	11.36	4.86
SOF_0780	1	0.9	27	14		1	S461	1	NA	NA	NA	NA	NA	0.8	20.99	27	101	1.28	545	8.85	7
SOF_0547	1	1.3	27	18.6		1	S462	2	NA	NA	NA	NA	NA	4.5	21.97	27	92	2.63	15.9	10.07	6.19
SOF_0917	1	0.9	27	13.1		1	S463	1	NA	NA	NA	NA	NA	2.7	NA	29	113	0.75	5.01	8.89	3.42
SOF_0253	1	0.9	27	9.7		1	S464	1	NA	NA	NA	NA	NA	2.1	24.96	44	676	2.38	13.5	10.66	4.1
SOF_0194	1	1.8	27	15.2		1	S465	2	NA	NA	NA	NA	NA	0.8	27.48	58	50	2.03	12.7	10.77	4.91
SOF_0779	1	0.9	27	14.3		1	S466	2	NA	NA	NA	NA	NA	4.6	46.48	27	69	1.42	89.8	10.84	7.28
SOF_0737	1	0.9	27	12.9		1	S467	2	NA	NA	NA	NA	NA	0.8	24.06	31	104	1.92	9.65	11.87	9.92
SOF_0300	1	1.1	27	12.5		1	S468	2	NA	NA	NA	NA	NA	1.8	22.58	25	66	0.89	87.9	10.13	5.75
SOF_0201	1	11.5	27	14.6		1	S469	2	NA	NA	NA	NA	NA	5.9	40.56	32	57	2.62	78.5	9.07	9.5
SOF_0289	1	4.5	27	11.1		1	S470	1	NA	NA	NA	NA	NA	0.8	25.49	42	100	3.41	5.01	11.56	5.25
SOF_0277	1	3.1	27	11.9		1	S471	2	NA	NA	NA	NA	NA	0.8	25.73	39	68	1.94	76.1	10.79	4.35
SOF_0696	1	4.3	27	13.1		1	S472	2	NA	NA	NA	NA	NA	0.8	24.8	38	87	1.58	249	9.76	3.16
SOF_0666	1	1.7	27	11.9		1	S473	1	NA	NA	NA	NA	NA	2.6	26.15	38	112	1.98	5.01	8.69	8.27
SOF_0814	1	0.9	27	12.2		1	S474	2	NA	NA	NA	NA	NA	1.2	37.11	35	153	2.48	10.9	11.8	5.26
SOF_0943	1	1.2	27	13.5		1	S475	1	NA	NA	NA	NA	NA	7.1	NA	44	93	4.06	1310	10.72	8.03
SOF_0242	1	3.8	27	16.7		1	S476	2	NA	NA	NA	NA	NA	0.8	20.48	23	92	4	391	13.1	7.82
SOF_0763	1	0.9	28	12.9		1	S477	2	NA	NA	NA	NA	NA	2.8	22.21	51	158	2.31	5.01	7.78	8.49
SOF_0719	1	1.2	28	9.2		1	S478	2	NA	NA	NA	NA	NA	0.8	27.76	34	90	1.33	258	9.43	7.63
SOF_0947	1	3.8	28	14.6		1	S479	1	NA	NA	NA	NA	NA	0.8	27.17	46	94	1.42	9.13	8.46	5.36
SOF_0534	1	45.2	28	11		1	S480	2	NA	NA	NA	NA	NA	0.8	19.92	28	294	0.85	92.6	7.25	4.47
SOF_0498	1	0.9	28	13.6		1	S481	1	NA	NA	NA	NA	NA	0.8	24.43	29	165	2.42	117	9.08	4.89
SOF_0767	1	1	28	12.4		1	S482	2	NA	NA	NA	NA	NA	0.8	19.72	54	103	1.04	20.6	9.86	5.2
SOF_0271	1	0.9	28	14.9		1	S483	2	NA	NA	NA	NA	NA	3.6	37.11	57	79	2.67	9.3	9.46	8.53
SOF_0581	1	2.5	28	14		1	S484	2	NA	NA	NA	NA	NA	8.3	23.83	34	125	1.76	9.98	9.82	5.77
SOF_0835	1	5.6	28	13.4		1	S485	1	NA	NA	NA	NA	NA	0.8	22.84	33	103	2.85	27	8.74	5.52
SOF_0690	1	2.2	28	15.2		1	S486	1	NA	NA	NA	NA	NA	0.8	27.08	39	47	3.37	33.2	7.01	5.94
SOF_0876	1	1	28	10		1	S487	2	NA	NA	NA	NA	NA	2.2	24.73	31	90	1.62	118	9.83	2.77
SOF_0519	1	0.9	28	19.8		1	S488	2	NA	NA	NA	NA	NA	0.8	NA	30	124	1.8	115	7.35	7.35
SOF_0481	1	0.9	28	14.3		1	S489	2	NA	NA	NA	NA	NA	14.1	38.06	29	30	1.53	13.8	6.08	11.37
SOF_0484	1	1	28	12.8		1	S490	2	NA	NA	NA	NA	NA	0.8	24.49	49	155	1.92	16.4	10.56	4.09
SOF_0204	1	3.5	28	12.5		1	S491	2	NA	NA	NA	NA	NA	1.4	23.67	19	63	1.65	21.7	9.28	5.34
SOF_0639	1	1.2	28	13.7		1	S492	1	NA	NA	NA	NA	NA	6.5	29.76	54	203	3.24	19	10.61	8.13
SOF_0860	1	0.9	28	12.4		1	S493	1	NA	NA	NA	NA	NA	0.8	20.88	27	254	2.16	325	8.89	5.79
SOF_0946	1	2.1	28	13.4		1	S494	1	NA	NA	NA	NA	NA	1.6	24.34	44	99	2.56	284	10.04	6.13
SOF_0972	1	0.9	28	11.1		1	S495	2	NA	NA	NA	NA	NA	5.1	39.25	48	81	1.92	10.1	12.91	7.91
SOF_0557	1	1	28	14.1		1	S496	2	NA	NA	NA	NA	NA	1.2	21.72	34	195	2.65	14.8	10.29	8.91
SOF_0671	1	0.9	28	12.9		1	S497	1	NA	NA	NA	NA	NA	0.8	29.06	53	96	1.85	3450	7.67	4.46
SOF_0273	1	0.9	28	14.9		1	S498	2	NA	NA	NA	NA	NA	8.7	24.84	41	77	3.67	921	9.81	8.01
SOF_0220	1	0.9	28	23.5		1	S499	1	NA	NA	NA	NA	NA	1.3	24.57	40	235	2.53	5.01	9.57	8.22
SOF_0033	1	2.1	28	9.2		1	S500	1	NA	NA	NA	NA	NA	1.2	26.04	30	101	0.64	20.2	7.7	5.18
SOF_0483	1	6.4	28	12.5		1	S502	2	NA	NA	NA	NA	NA	5.4	30.42	41	83	1.85	35.5	8.37	7.7
SOF_0543	1	1.9	28	13		1	S503	2	NA	NA	NA	NA	NA	10.4	22.76	30	70	1.12	130	14.02	7.24
SOF_0269	1	14.6	28	20.4		1	S504	2	NA	NA	NA	NA	NA	1.7	24.69	37	45	1.19	5.17	7.88	7.31
SOF_0244	1	0.9	28	22.5		1	S505	1	NA	NA	NA	NA	NA	9.2	21.04	30	94	1.41	48.6	6.87	7.55
SOF_0294	1	3.5	28	11.1		1	S506	1	NA	NA	NA	NA	NA	0.8	32.54	46	166	1.56	65.2	8.97	5.09
SOF_0615	1	1.5	28	15.5		1	S507	1	NA	NA	NA	NA	NA	1.4	22.5	26	113	1.86	71.4	12.36	6.43
SOF_0797	1	1.6	29	11.7		1	S508	1	NA	NA	NA	NA	NA	2.2	31.79	46	120	3.17	50.2	11.57	4.41
SOF_0137	1	1.6	29	14.5		1	S509	1	NA	NA	NA	NA	NA	5.8	29.94	41	297	2.42	289	8.21	7.21
SOF_0758	1	0.9	29	15.6		1	S510	1	NA	NA	NA	NA	NA	0.8	25.22	51	115	3.71	12.7	9.34	7.81
SOF_0654	1	2.9	29	17.6		1	S511	2	NA	NA	NA	NA	NA	0.9	24.22	37	91	0.79	16.3	7.83	4.37
SOF_0903	1	0.9	29	12.9		1	S512	1	NA	NA	NA	NA	NA	0.8	27.17	35	140	1.98	5.01	10.59	4.85
SOF_0742	1	1.4	29	16		1	S513	2	NA	NA	NA	NA	NA	7.5	30.85	56	67	3.26	35.7	10.58	9.84
SOF_0232	1	3.2	29	11.9		1	S514	1	NA	NA	NA	NA	NA	0.8	25.34	45	306	2.13	223	10.63	6.02
SOF_0047	1	3.6	29	14.4		1	S515	1	NA	NA	NA	NA	NA	0.9	26.57	51	208	2.89	122	10.19	3.83
SOF_0203	1	0.9	29	12.9		1	S516	1	NA	NA	NA	NA	NA	0.8	24.65	33	194	2.13	29.3	10.59	4.78
SOF_0560	1	2.3	29	13.6		1	S517	2	NA	NA	NA	NA	NA	1.3	20.45	42	257	1.59	1060	11.49	5.9
SOF_0722	1	2.4	29	12.4		1	S518	1	NA	NA	NA	NA	NA	5.5	37.04	40	135	1.8	12.3	12	7.98
SOF_0246	1	3.2	29	16.7		1	S519	2	NA	NA	NA	NA	NA	0.8	19.78	30	73	1.27	12	7.18	5.77
SOF_0708	1	5.1	29	15.2		subcohort 3	new_id	Gender	cholest_mmol	CoQ10	CoQ10_Cholest	CoQ10_Redox	CoQ10ox	CRP	BMI	Sample_age	IL6	year_of_birth	fillin_yr
SOF_0695	1	1	29	15.6		3	SOF_0932	1	3.63	0.381	104.959	21.4	0.081	0.9	16.0709	49	5.9	1964	2013
SOF_0807	1	1.1	29	11.7		3	SOF_0206	1	2.4	0.587	244.583			17.4	16.0965	36	7.2	1976	2012
SOF_0157	1	1.5	29	12.5		3	SOF_0929	1	NA	NA	NA	NA	NA	25.4	19.1063	49	5.2	1964	2013
SOF_0985	1	1.2	29	15.3		3	SOF_0960	1	4.99	1.178	236.072	12.6	0.149	0.9	19.5354	46	1.6	1967	2013
SOF_0645	1	0.9	29	14.1		3	SOF_0936	1	4.65	0.61	131.183	16.4	0.1	0.9	19.8873	43	2.6	1970	2013
SOF_0262	1	5.1	29	14.1		3	SOF_0290	1	3.2	0.598	186.875	12.3	0.073	0.9	20.4359	38		1974	2012
SOF_0829	1	0.9	29	14.3		3	SOF_0296	1	2.96	0.468	158.108	10.4	0.049	0.9	20.5804	20	4.1	1992	2012
SOF_0261	1	8.6	29	14.4		3	SOF_0109	1	2.94	0.571	194.218			0.9	20.6651	45		1967	2012
SOF_0970	1	1.1	30	13.2		3	SOF_0288	1	4.97	0.737	148.29	12.9	0.095	5.3	20.794	55	3.6	1957	2012
SOF_0491	1	2.5	30	13.3		3	SOF_0900	1	3.57	0.627	175.63	12.2	0.076	0.9	20.8483	48	2.8	1965	2013
SOF_0870	1	9	30	11.6		3	SOF_0208	1	3.56	0.66	185.393	12.5	0.083	0.9	21.1327	26		1986	2012
SOF_0558	1	4.1	30	16.3		3	SOF_0526	1	4.41	0.85	192.744	14.7	0.125	1.4	21.1916	69	4.2	1943	2012
SOF_0846	1	2.8	30	16.2		3	SOF_0214	1	3.38	0.462	136.686	12.6	0.058	3.4	21.5455	75	6	1937	2012
SOF_0187	1	6.8	30	0		3	SOF_0211	1	5.54	1.061	191.516	13.3	0.141	25	21.6263	78	11	1934	2012
SOF_0776	1	2.1	30	12.8		3	SOF_0249	1	4.21	1.088	258.432	10.7	0.117	2.7	21.7009	70	4.6	1942	2012
SOF_0104	1	2.3	30	12.3		3	SOF_0240	1	5.58	0.853	152.867	13.2	0.113	9.4	21.8233	43	20.8	1969	2012
SOF_0729	1	3.2	30	11.5		3	SOF_0190	1	3.03	0.389	128.383	12	0.047	5	21.8579	60	5	1952	2012
SOF_0963	1	0.9	30	14.1		3	SOF_0267	1	5.08	0.734	144.488	12.3	0.09	4.2	21.8878	50	7.6	1962	2012
SOF_0817	1	5.2	30	14.5		3	SOF_0108	1	4.69	0.577	123.028	17.2	0.099	16	21.9623	53	7	1958	2011
SOF_0804	1	1.1	30	14.7		3	SOF_0721	1	3.81	1.086	285.039	8.8	0.096	0.9	22.0062	24		1988	2012
SOF_0272	1	0.9	30	13.3		3	SOF_0256	1	3.91	0.877	224.297	10.9	0.096	0.9	22.0616	52	5.3	1960	2012
SOF_0031	1	0.9	30	12.7		3	SOF_0552	1	NA	NA	NA	NA	NA	0.9	22.064	20		1992	2012
SOF_0235	1	0.9	30	13.7		3	SOF_0766	1	4.1	0.822	200.488	11.7	0.096	1.1	22.1768	73	1.6	1939	2012
SOF_0717	1	7.1	30	12		3	SOF_0636	1	3.81	0.346	90.8136	14.6	0.05	0.9	22.2367	74		1938	2012
SOF_0702	1	5	30	15.3		3	SOF_0264	1	3.91	0.768	196.419	11.7	0.09	0.9	22.2642	46		1966	2012
SOF_0881	1	0.9	30	12.6		3	SOF_0674	1	4.59	1.063	231.59	11.1	0.118	0.9	22.2644	74	4.4	1938	2012
SOF_0634	1	9.7	30	16.8		3	SOF_0679	1	3.65	0.543	148.767	11.6	0.063	0.9	22.2656	20	2.4	1992	2012
SOF_0890	1	34.9	30	11.3		3	SOF_0915	1	4.09	0.798	195.11	13.4	0.107	0.9	22.2838	69	2.4	1944	2013
SOF_0627	1	1.5	30	14.3		3	SOF_0919	1	4.22	0.647	153.318	10.2	0.066	0.9	22.3457	28		1985	2013
SOF_0909	1	0.9	30	12.2		3	SOF_0670	1	4.71	0.637	135.244	14.7	0.093	0.9	22.4007	72	3.6	1940	2012
SOF_0879	1	5.2	30	12		3	SOF_0239	1	3.49	0.869	248.997	12.8	0.111	10.6	22.4108	54	31.5	1958	2012
SOF_0279	1	1.6	30	14.4		3	SOF_0862	1	3.21	0.374	116.511	12.5	0.047	1.1	22.5268	62	2.8	1951	2013
SOF_0964	1	0.9	30	12.2		3	SOF_0132	1	5.06	1.171	231.423	13.9	0.163	2.1	22.5617	75	7	1937	2012
SOF_0118	1	3.3	30	17.3		3	SOF_0504	1	4.23	0.62	146.572	11.2	0.069	0.9	22.6757	70	2.8	1942	2012
SOF_0939	1	0.9	31	14.2		3	SOF_0739	1	3.97	0.637	160.453	12.1	0.077	0.9	22.694	44	3	1968	2012
SOF_0781	1	0.9	31	10.9		3	SOF_0549	1	3.95	0.465	117.722	16.5	0.077	0.9	22.6946	33		1979	2012
SOF_0828	1	6.3	31	16.1		3	SOF_0731	1	4.65	1.107	238.065	14.5	0.161	3.2	22.7903	60	4.7	1952	2012
SOF_0889	1	1.1	31	11.5		3	SOF_0940	1	3.61	0.578	160.111	15.5	0.09	3.8	22.8564	75	6.6	1938	2013
SOF_0796	1	1.9	31	12.7		3	SOF_0489	1	4.43	0.752	169.752	13.2	0.1	4.2	22.8615	40	4.2	1972	2012
SOF_0158	1	0.9	31	10.9		3	SOF_0898	1	5.35	0.779	145.607	13.3	0.103	47.8	22.8615	67	3.5	1946	2013
SOF_0700	1	4.1	31	12.6		3	SOF_0026	1	2.9	0.434	149.655	10.9	0.047	0.9	22.8837	46		1965	2011
SOF_0259	1	0.9	31	13		3	SOF_0285	1	4.58	0.715	156.114	12	0.086	1.5	22.9492	43	5.2	1969	2012
SOF_0783	1	0.9	31	8.7		3	SOF_0494	1	4.7	0.783	166.596	14.2	0.111	0.9	22.9854	68	4.6	1944	2012
SOF_0205	1	2.5	31	11.9		3	SOF_0223	1	5.41	0.906	167.468	13.4	0.121	0.9	23.0198	67	4.4	1945	2012
SOF_0163	1	0.9	31	13		3	SOF_0297	1	5.15	1.303	253.01	12.1	0.157	4.6	23.0824	67	3.8	1945	2012
SOF_0704	1	1.6	31	13		3	SOF_0520	1	4.45	0.732	164.494	13.2	0.096	0.9	23.1302	59	1.9	1953	2012
SOF_0945	1	1.4	32	11.3		3	SOF_0746	1	5.82	1.054	181.1	11.3	0.119	0.9	23.1864	69	2.8	1943	2012
SOF_0227	1	1.5	32	14.3		3	SOF_0283	1	4.34	0.889	204.839	12	0.106	0.9	23.2407	63	2.6	1949	2012
SOF_0212	1	4.4	32	12.8		3	SOF_0485	1	5.01	0.707	141.118	10.4	0.073	0.9	23.2526	72	4.6	1940	2012
SOF_0580	1	1.1	32	13		3	SOF_0865	1	5.24	0.989	188.74	13.6	0.135	0.9	23.2912	47	1.8	1966	2013
SOF_0101	1	0.9	33	12		3	SOF_0589	1	3.77	0.575	152.52	9.5	0.055	1	23.391	57		1955	2012
SOF_0864	1	1.9	33	13.1		3	SOF_0506	1	3.99	0.436	109.273	11.8	0.052	0.9	23.4704	32		1980	2012
SOF_0607	1	20.7	33	12.2		3	SOF_0747	1	4.36	0.741	169.954	12	0.089	0.9	23.4875	72	2.3	1940	2012
SOF_0263	1	5.6	33	14.8		3	SOF_0875	1	4.47	0.5	111.857	13.6	0.068	3	23.6444	73	1.7	1940	2013
SOF_0546	1	4.3	34	15.4		3	SOF_0492	1	3.44	0.328	95.3488	13.8	0.045	0.9	23.7482	68	3.6	1944	2012
SOF_0136	1	2.4	34	14.7		3	SOF_0238	1	5.85	0.973	166.325	12.5	0.121	3.8	23.8291	41	3	1971	2012
SOF_0068	1	1	34	12.9		3	SOF_0281	1	3.23	0.656	203.096	12	0.079	0.9	23.8498	36	1.8	1976	2012
SOF_0545	1	1.1	34	16.3		3	SOF_0588	1	5.89	0.969	164.516	12.4	0.12	0.9	23.9645	49	34.1	1963	2012
SOF_0698	1	1	34	12.3		3	SOF_0922	1	4.67	1.097	234.904	11.6	0.127	0.9	23.9863	62	2.6	1951	2013
SOF_0230	1	0.9	34	13.9		3	SOF_0610	1	4.37	0.659	150.801	12	0.079	0.9	24.0317	35		1977	2012
SOF_0511	1	2.2	34	14.9		3	SOF_0984	1	5.73	0.627	109.424	13.7	0.086	0.9	24.0725	52		1961	2013
SOF_0888	1	0.9	34	13.6		3	SOF_0754	1	4.45	0.799	179.551	11.8	0.095	0.9	24.1021	55	1.8	1957	2012
SOF_0957	1	1.6	34	13.1		3	SOF_0727	1	5.15	1.268	246.214	13	0.165	1.7	24.2078	42	2	1970	2012
SOF_0714	1	3.5	34	13.3		3	SOF_0218	1	5.26	0.993	188.783	12.7	0.126	0.9	24.2268	59	2.9	1953	2012
SOF_0243	1	2.7	34	12.7		3	SOF_0906	1	4.29	0.642	149.65	13.1	0.084	2.1	24.2936	49	2.2	1964	2013
SOF_0275	1	1.7	35	14.2		3	SOF_0255	1	5.43	0.988	181.952	12	0.119	1.9	24.3037	51	4.7	1961	2012
SOF_0008	1	1.9	35	9.8		3	SOF_0678	1	6.02	1.425	236.711	10.7	0.152	0.9	24.321	56		1956	2012
SOF_0126	1	1.1	35	16.3		3	SOF_0693	1	4.08	0.73	178.922	17.5	0.128	1.5	24.3961	73	2.3	1939	2012
SOF_0855	1	0.9	36	15.1		3	SOF_0237	1	5.78	0.672	116.263	17.8	0.119	0.9	24.4418	72	1.6	1940	2012
SOF_0276	1	1.7	36	15.8		3	SOF_0925	1	3.84	0.646	168.229	11.2	0.073	0.9	24.4444	48	2.8	1965	2013
SOF_0095	1	9.3	36	12.2		3	SOF_0500	1	4.7	0.621	132.128	12.7	0.079	0.9	24.4753	24		1988	2012
SOF_0119	1	7.8	36	13		3	SOF_0576	1	4.78	1.053	220.293	13.4	0.141	3.9	24.5581	64	9.2	1948	2012
SOF_0258	1	2.5	36	13.4		3	SOF_0869	1	3.03	0.663	218.812	12.6	0.084	6.7	24.5693	32	1.9	1981	2013
SOF_0049	1	1.1	36	10.7		3	SOF_0778	1	4.92	1.113	226.22	12.4	0.138	0.9	24.6069	59		1953	2012
SOF_0818	1	1.1	36	13.2		3	SOF_0761	1	6.03	1.907	316.252	10.8	0.205	0.9	24.6204	58		1954	2012
SOF_0207	1	17.4	36	13.2		3	SOF_0753	1	4.54	0.445	98.0176	16.4	0.073	15.8	24.6648	69	13.4	1943	2012
SOF_0128	1	2.3	37	12.1		3	SOF_0861	1	3.33	0.606	181.982	12.6	0.076	0.9	24.6853	24	3	1989	2013
SOF_0624	1	0.9	37	12.8		3	SOF_0956	1	4.61	0.692	150.108	15.2	0.105	0.9	24.7716	53		1960	2013
SOF_0800	1	18.2	37	13.3		3	SOF_0497	1	4.74	0.624	131.646	13	0.081	3.6	24.8584	73		1939	2012
SOF_0299	1	9	37	14.5		3	SOF_0282	1	3.23	0.611	189.164	15.7	0.096	6.6	24.9042	59	8.4	1953	2012
SOF_0078	1	1.3	37	9.5		3	SOF_0845	1	4.21	0.805	191.211	11.5	0.093	0.9	24.9047	48		1965	2013
SOF_0266	1	1.4	37	12.3		3	SOF_0490	1	3.51	0.574	163.533	12.8	0.073	0.9	25.0694	24		1988	2012
SOF_0726	1	1.2	38	12.6		3	SOF_0710	1	3.7	0.519	140.27	12.2	0.064	0.9	25.1017	53	1.7	1959	2012
SOF_0652	1	0.9	38	11.4		3	SOF_0913	1	3.05	0.439	143.934	15.1	0.066	11.8	25.1235	45	5.4	1968	2013
SOF_0216	1	3.8	39	13.9		3	SOF_0278	1	3.47	0.731	210.663	15.2	0.111	0.9	25.1547	72	7.9	1940	2012
SOF_0229	1	3.3	39	17.8		3	SOF_0030	1	4.44	0.701	157.883	10.9	0.077	1.2	25.1862	64		1947	2011
SOF_0217	1	5.3	39	12.3		3	SOF_0260	1	NA	NA	NA	NA	NA	48.3	25.1903	61	11.7	1951	2012
SOF_0250	1	5.2	39	12.6		3	SOF_0295	1	3.8	0.947	249.211	12.4	0.117	1.4	25.2341	65	2.4	1947	2012
SOF_0011	1	0.9	40	9.8		3	SOF_0565	1	4.79	1.077	224.843	14.3	0.154	0.9	25.2447	63	66.2	1949	2012
SOF_0815	1	10.3	40	14.4		3	SOF_0222	1	3.64	0.506	139.011	14	0.071	2.1	25.3217	34	2.5	1978	2012
SOF_0161	1	29.8	40	20.3		3	SOF_1001	1	6.16	0.938	152.273	13.8	0.129	3.8	25.3395	44	2.5	1969	2013
SOF_0231	1	1.2	40	15.3		3	SOF_0740	1	5.64	1.18	209.22	13.2	0.155	0.9	25.3685	73	3	1939	2012
SOF_0592	1	3.3	40	13.4		3	SOF_0284	1	4.56	0.72	157.895	16.9	0.122	0.9	25.4321	31	3.4	1981	2012
SOF_0806	1	3.2	40	9.8		3	SOF_0833	1	5.24	0.907	173.092	17	0.154	6.4	25.5083	76	5.6	1937	2013
SOF_0209	1	16.6	41	13.8		3	SOF_0854	1	4.94	0.816	165.182	15.2	0.124	0.9	25.5347	44		1969	2013
SOF_0734	1	4.4	41	11.7		3	SOF_0578	1	5.94	1.043	175.589	10.7	0.112	0.9	25.5402	36		1976	2012
SOF_0022	1	9.3	41	13		3	SOF_0847	1	3.74	0.421	112.567	12.8	0.054	0.9	25.631	63	2.8	1950	2013
SOF_0112	1	4.8	41	10.4		3	SOF_0221	1	3.71	0.936	252.291	15.5	0.145	0.9	25.7394	43	3.5	1969	2012
SOF_0135	1	7.2	41	12.8		3	SOF_0234	1	3.9	0.507	130	19.1	0.097	0.9	25.7398	21	3.2	1991	2012
SOF_0248	1	3.1	41	12.8		3	SOF_0770	1	5.17	0.907	175.435	11.9	0.108	5.1	25.7619	61	3.2	1951	2012
SOF_0241	1	6.2	42	12.4		3	SOF_0933	1	4.94	1.066	215.789	11.5	0.122	1.3	25.7627	42	2.1	1971	2013
SOF_0883	1	8.6	42	17		3	SOF_0149	1	3.96	0.865	218.434	9.5	0.083	0.9	25.7697	64	5	1948	2012
SOF_0027	1	3.4	42	11.1		3	SOF_0733	1	4.76	0.988	207.563	11.6	0.115	0.9	25.7697	64		1948	2012
SOF_0225	1	8.3	42	12.9		3	SOF_0848	1	4.92	0.874	177.642	13.4	0.117	0.9	25.7859	50	2.1	1963	2013
SOF_0141	1	3.3	42	15.7		3	SOF_0803	1	6.19	0.797	128.756	12.2	0.097	1.4	25.791	56	1.6	1956	2012
SOF_0650	1	7.8	43	15		3	SOF_0179	1	3.82	0.374	97.9058	13.7	0.051	0.9	25.7994	47	3.5	1965	2012
SOF_0892	1	1.2	44	12		3	SOF_0274	1	6.92	1.106	159.827	19.1	0.212	0.9	25.8121	63	36.7	1949	2012
SOF_0791	1	4.9	44	13.4		3	SOF_0675	1	4.29	0.656	152.914	11.9	0.078	0.9	25.9612	61	4.8	1951	2012
SOF_0213	1	1.9	44	13.7		3	SOF_0199	1	6.13	1.529	249.429	14.9	0.227	0.9	26.0068	53	2.9	1959	2012
SOF_0812	1	8.4	44	9.6		3	SOF_0831	1	5.35	0.943	176.262	22.9	0.216	0.9	26.023	76	2.4	1937	2013
SOF_0116	1	4.9	44	13.1		3	SOF_0571	1	4.33	0.972	224.48	13.3	0.129	0.9	26.0272	43	1.7	1969	2012
SOF_0251	1	1.5	44	26.7		3	SOF_0772	1	4.04	0.605	149.752	12.7	0.077	0.9	26.0276	70		1942	2012
SOF_0891	1	4	44	14.8		3	SOF_0777	1	4.26	0.655	153.756	12.4	0.081	1.7	26.0371	51	2.5	1961	2012
SOF_0270	1	10.5	45	14		3	SOF_0618	1	4.64	0.877	189.009	16.4	0.144	1.1	26.0494	68		1944	2012
SOF_0619	1	13.5	45	15.3		3	SOF_0757	1	5.31	0.975	183.616	13	0.127	0.9	26.0683	61		1951	2012
SOF_0181	1	43.7	45	13.9		3	SOF_0291	1	4.01	0.898	223.94	13.4	0.12	1.3	26.1213	56	2.9	1956	2012
SOF_0286	1	36.1	45	15.6		3	SOF_0252	1	5.1	0.817	160.196	12.1	0.099	3.3	26.2277	57	5.8	1955	2012
SOF_0177	1	9.8	45	12.4		3	SOF_0513	1	4.56	0.58	127.193	16	0.093	0.9	26.2642	49	1.6	1963	2012
SOF_0298	1	4.6	46	12.2		3	SOF_0793	1	4.62	0.989	214.069	10.4	0.103	0.9	26.2897	44	1.6	1968	2012
SOF_0173	1	3.6	46	13.5		3	SOF_0236	1	5.02	1.714	341.434	14.2	0.243	14.4	26.3128	65	7.3	1947	2012
SOF_0210	1	18.8	47	11.8		3	SOF_0813	1	5.06	0.903	178.458	11	0.099	3.9	26.337	52	3.6	1960	2012
SOF_0785	1	2.8	47	13.9		3	SOF_0944	1	3.39	0.537	158.407	11.8	0.064	0.9	26.4234	36		1977	2013
SOF_0287	1	3.1	48	15		3	SOF_0844	1	3.93	0.499	126.972	14.9	0.075	0.9	26.436	50	2.5	1963	2013
SOF_0169	1	3.4	48	13.1		3	SOF_0570	1	7.17	1.474	205.579	16.9	0.249	0.9	26.4398	43		1969	2012
SOF_0254	1	10.2	48	12.4		3	SOF_0099	1	5.58	1.06	189.964	12	0.127	2.6	26.4668	56	3.8	1955	2011
SOF_0292	1	2.9	48	11.7		3	SOF_0759	1	4.65	0.533	114.624	13.3	0.071	0.9	26.4815	41	1.9	1971	2012
SOF_0590	1	0.9	49	9.6		3	SOF_0505	1	2.44	0.267	109.426	14	0.037	0.9	26.4826	23		1989	2012
SOF_0265	1	4.6	50	0		3	SOF_0948	1	4.83	0.908	187.992	11.1	0.101	1.1	26.5123	70	3.2	1943	2013
SOF_0663	1	3.5	51	13.3		3	SOF_0920	1	3.95	0.742	187.848	9.9	0.074	0.9	26.5367	53	2.1	1960	2013
SOF_0493	1	1.4	51	12.2		3	SOF_0676	1	3.61	0.556	154.017	11	0.061	1.2	26.551	42	3.4	1970	2012
SOF_0200	1	11.9	51	12.9		3	SOF_0257	1	3.48	1.25	359.195	12	0.15	3.1	26.5536	65	7.3	1947	2012
SOF_0268	1	9.3	51	10.6		3	SOF_0486	1	5.17	0.817	158.027	12.6	0.103	0.9	26.5749	29	2.7	1983	2012
SOF_0789	1	4.1	51	10.7		3	SOF_0858	1	4.81	0.626	130.146	12.8	0.08	0.9	26.6058	58		1955	2013
SOF_0594	1	4.1	51	11.8		3	SOF_0633	1	5.03	0.902	179.324	15.8	0.143	2.5	26.636	65	1.8	1947	2012
SOF_0215	1	7.4	51	10.6		3	SOF_0822	1	3.14	0.423	134.713	16.9	0.071	1.5	26.6422	20	5.2	1993	2013
SOF_0245	1	4.4	52	13.2		3	SOF_0219	1	4.18	0.813	194.498	12.7	0.103	5.6	26.7712	47	3.1	1965	2012
SOF_0228	1	9.8	52	14		3	SOF_0790	1	4.3	0.841	195.581	11.2	0.094	1.8	26.7901	46	3.4	1966	2012
SOF_0166	1	11.7	53	11		3	SOF_0976	1	4.34	0.637	146.774	14.1	0.09	0.9	26.8446	46		1967	2013
SOF_0973	1	12.1	53	14.3		3	SOF_0780	1	3.69	0.632	171.274	14	0.088	0.9	26.8612	49	2.6	1963	2012
SOF_0487	1	6.1	53	14.9		3	SOF_0547	1	3	0.33	110	18.6	0.061	1.3	26.8633	73	3.7	1939	2012
SOF_0122	1	2.1	54	14.5		3	SOF_0917	1	3.73	0.934	250.402	13.1	0.122	0.9	26.9097	72	2.2	1941	2013
SOF_0820	1	16.4	54	14.7		3	SOF_0253	1	4.89	0.857	175.256	9.7	0.083	0.9	26.9852	54	2.6	1958	2012
SOF_0172	1	11.2	55	14.5		3	SOF_0194	1	3.42	0.692	202.339	15.2	0.105	1.8	26.9983	33	3.1	1979	2012
SOF_0502	1	8.1	55	0		3	SOF_0779	1	3.85	0.407	105.714	14.3	0.058	0.9	27.0367	47	3.1	1965	2012
SOF_0233	1	20.1	56	15.6		3	SOF_0737	1	4.29	0.599	139.627	12.9	0.078	0.9	27.0988	24	2	1988	2012
SOF_0224	1	19.1	56	12.2		3	SOF_0300	1	6.26	1.304	208.307	12.5	0.163	1.1	27.1134	40	3.2	1972	2012
SOF_0202	1	11.1	57	13.2		3	SOF_0201	1	2.94	1.04	353.741	14.6	0.152	11.5	27.1309	64	31.1	1948	2012
SOF_0701	1	9.9	58	12.7		3	SOF_0289	1	4.53	0.956	211.038	11.1	0.106	4.5	27.1419	73	13.8	1939	2012
SOF_0808	1	7.5	58	10.5		3	SOF_0277	1	4.86	0.82	168.724	11.9	0.097	3.1	27.2008	61	4.1	1951	2012
SOF_0293	1	8.6	59	10.6		3	SOF_0696	1	4.76	0.918	192.857	13.1	0.12	4.3	27.2817	58	3.4	1954	2012
SOF_0585	1	7.2	64	14.5		3	SOF_0666	1	3.58	0.659	184.078	11.9	0.078	1.7	27.2925	58		1954	2012
SOF_0584	1	6.7	64	12.1		3	SOF_0814	1	4.76	1.132	237.815	12.2	0.138	0.9	27.4286	68	2.3	1944	2012
SOF_0042	1	13.8		11		3	SOF_0943	1	5.4	0.81	150	13.5	0.109	1.2	27.465	47	2.9	1966	2013
SOF_0038	1	21.8		10.2		3	SOF_0242	1	4.43	0.477	107.675	16.7	0.08	3.8	27.4902	42	7.5	1970	2012
S104	2	2.2	23.51	10		3	SOF_0763	1	4.17	0.68	163.07	12.9	0.088	0.9	27.5487	60	2.5	1952	2012
S106	2	0.8	27.12	9.2		3	SOF_0719	1	4.17	0.624	149.64	9.2	0.057	1.2	27.5608	31	2.4	1981	2012
S110	2	2.8	19.36	12.3		3	SOF_0947	1	4.67	0.819	175.375	14.6	0.119	3.8	27.5918	72		1941	2013
S113	2	1	23.74	11.6		3	SOF_0534	1	3.17	0.888	280.126	11	0.097	45.2	27.6165	69	19.8	1943	2012
S115	2	7.3	28.6	0		3	SOF_0498	1	5.37	0.877	163.315	13.6	0.12	0.9	27.621	45	4.9	1967	2012
S118	2	0.8	25.69	12.3		3	SOF_0767	1	4.29	1.364	317.949	12.4	0.169	1	27.6521	60	3.6	1952	2012
S120	2	2.4	30.81	15.2		3	SOF_0271	1	5.61	1.536	273.797	14.9	0.229	0.9	27.6693	48	4.5	1964	2012
S121	2	5	21.88	18.2		3	SOF_0581	1	3.31	0.857	258.912	14	0.12	2.5	27.7389	65		1947	2012
S123	2	2.7	26.5	11.9		3	SOF_0835	1	4.97	1.029	207.042	13.4	0.138	5.6	27.7675	71	5.4	1942	2013
S126	2	1.6	26.22	10.4		3	SOF_0690	1	3.56	0.633	177.809	15.2	0.096	2.2	27.7841	45	2.2	1967	2012
S129	2	0.8	22.32	10.3		3	SOF_0876	1	4.92	1.239	251.829	10	0.124	1	27.8002	75	4.7	1938	2013
S130	2	1.9	24.91	12.4		3	SOF_0519	1	4.28	0.399	93.2243	19.8	0.079	0.9	27.8049	62	3.3	1950	2012
S132	2	2.7	24.58	9.7		3	SOF_0481	1	4.8	0.809	168.542	14.3	0.116	0.9	27.8075	49	1.6	1963	2012
S133	2	1.1	26.77	12.5		3	SOF_0484	1	4.92	0.675	137.195	12.8	0.086	1	27.83	51	3.3	1961	2012
S135	2	4.9	25.22	11		3	SOF_0204	1	4.31	1.152	267.285	12.5	0.144	3.5	27.8975	81	4.6	1931	2012
S138	2	1.5	21.95	11.5		3	SOF_0639	1	4.94	1.253	253.644	13.7	0.171	1.2	27.9184	32	2.8	1980	2012
S142	2	0.8	20.69	10.4		3	SOF_0860	1	4.83	1.153	238.716	12.4	0.144	0.9	27.9205	67	2	1946	2013
S144	2	2.5	33.06	13		3	SOF_0946	1	3.05	0.864	283.279	13.4	0.115	2.1	27.976	68	2.2	1945	2013
S145	2	1.3	35.32	9.6		3	SOF_0972	1	4.7	0.927	197.234	11.1	0.103	0.9	28.0332	63		1950	2013
S147	2	0.8	19.69	9.5		3	SOF_0557	1	4.66	0.735	157.725	14.1	0.103	1	28.0863	40		1972	2012
S149	2	0.8	21.8	10.5		3	SOF_0671	1	3.81	0.75	196.85	12.9	0.097	0.9	28.1519	71	4.3	1941	2012
S150	2	3.6	17.9	10.2		3	SOF_0273	1	4.31	0.95	220.418	14.9	0.141	0.9	28.1675	62		1950	2012
S154	2	2.3	25	11.4		3	SOF_0220	1	3.9	0.59	151.282	23.5	0.139	0.9	28.179	74	5.2	1938	2012
S155	2	0.8	25.71	11.3		3	SOF_0033	1	4.09	0.924	225.917	9.2	0.085	2.1	28.3424	42		1969	2011
S159	2	1.2	28.98	10.5		3	SOF_0483	1	4.38	0.867	197.945	12.5	0.109	6.4	28.4091	67	7.2	1945	2012
S160	2	1.3	28.6	9.7		3	SOF_0543	1	3.95	0.782	197.975	13	0.101	1.9	28.4147	74	1.9	1938	2012
S163	2	3.8	31.6	12.7		3	SOF_0269	1	2.08	0.585	281.25	20.4	0.119	14.6	28.4384	65	16.7	1947	2012
S165	2	0.8	20.9	10.9		3	SOF_0244	1	2.82	0.205	72.695	22.5	0.046	0.9	28.4414	78	4.2	1934	2012
S166	2	19	42.19	13.4		3	SOF_0294	1	5.49	1.454	264.845	11.1	0.161	3.5	28.4414	48	3.3	1964	2012
S167	2	2.7	22.68	13.2		3	SOF_0615	1	5.1	0.834	163.529	15.5	0.129	1.5	28.4538	68	2.6	1944	2012
S169	2	2.8	31.89	10.4		3	SOF_0797	1	5.67	0.895	157.848	11.7	0.105	1.6	28.5004	53	2.3	1960	2013
S173	2	0.8	22.31	9		3	SOF_0137	1	3.15	0.648	205.714	14.5	0.094	1.6	28.5059	43	3.2	1969	2012
S175	2	0.8	20.18	11.1		3	SOF_0758	1	4.26	0.615	144.366	15.6	0.096	0.9	28.6016	66	3.1	1946	2012
S176	2	1.1	25.97	12		3	SOF_0654	1	5.77	0.875	151.646	17.6	0.154	2.9	28.6344	52	1.7	1960	2012
S178	2	0.8	28.39	9.5		3	SOF_0903	1	6.52	1.056	161.963	12.9	0.137	0.9	28.712	44	1.8	1969	2013
S179	2	1.7	36.81	12		3	SOF_0742	1	5.46	0.829	151.832	16	0.133	1.4	28.7842	41	3.3	1971	2012
S182	2	0.8	29.05	10.4		3	SOF_0232	1	6.28	0.897	142.834	11.9	0.107	3.2	28.7965	74	10.2	1938	2012
S183	2	0.8	23.05	11.3		3	SOF_0047	1	5.21	1.097	210.557	14.4	0.158	3.6	28.9518	77	5.4	1934	2011
S186	2	0.8	20.7	10.4		3	SOF_0203	1	4.05	0.839	207.16	12.9	0.108	0.9	28.9647	68	2.9	1944	2012
S187	2	1.5	20.9	8.7		3	SOF_0560	1	4.46	0.943	211.435	13.6	0.128	2.3	28.9736	60		1952	2012
S188	2	1.7	31.18	12.2		3	SOF_0722	1	4.58	1.058	231.004	12.4	0.131	2.4	28.9941	63	5	1949	2012
S191	2	2.7	25.34	11.9		3	SOF_0246	1	3.48	0.492	141.379	16.7	0.082	3.2	29.0432	58	9.7	1954	2012
S193	2	1.5	27.7	12.4		3	SOF_0708	1	3.97	0.837	210.831	15.2	0.127	5.1	29.0589	71	12.2	1941	2012
S195	2	2.9	25.72	14.2		3	SOF_0695	1	3.76	0.78	207.447	15.6	0.121	1	29.1529	71	2.2	1941	2012
S196	2	1.2	21.97	14.9		3	SOF_0807	1	4.78	1.252	261.925	11.7	0.147	1.1	29.1987	70	3.4	1942	2012
S197	2	0.8	22.86	14.4		3	SOF_0157	1	3.88	0.563	145.103	12.5	0.071	1.5	29.2421	43	2.4	1969	2012
S198	2	46	23.61	13.9		3	SOF_0985	1	4.86	0.57	117.284	15.3	0.087	1.2	29.2485	65		1948	2013
S199	2	4.2	27.7	14.4		3	SOF_0645	1	4.55	0.772	169.67	14.1	0.109	0.9	29.2519	44		1968	2012
S200	2	0.9	24.33	13		3	SOF_0262	1	5.91	0.888	150.254	14.1	0.126	5.1	29.3962	74	1.7	1938	2012
S204	2	3.4	20.57	13.1		3	SOF_0829	1	3.25	0.767	236	14.3	0.11	0.9	29.4293	67	2.1	1946	2013
S205	2	2.1	30.47	12.9		3	SOF_0261	1	5.3	0.83	156.604	14.4	0.12	8.6	29.4724	63	9.7	1949	2012
S207	2	15.2	29.73	22.4		3	SOF_0375	2	6.49	1.006	155.008	13.9	0.14	1.1	16.1362	71	9.7	1941	2012
S208	2	0.9	22.04	11		3	SOF_0325	2	5.45	0.591	108.44	13.9	0.082	0.9	16.3322	39	1.6	1973	2012
S210	2	2.5	26.04	8.4		3	SOF_0541	2	3.11	0.752	241.801	12.7	0.095	0.9	16.5607	25		1987	2012
S212	2	13.5	22.64	14.5		3	SOF_0554	2	NA	NA	NA	NA	NA	0.9	16.6895	23		1989	2012
S217	2	2.9	25.51	9.2		3	SOF_0356	2	2.74	0.338	123.358	14.3	0.048	1	17.326	55	11.7	1957	2012
S218	2	4.2	21.26	12.4		3	SOF_0841	2	3.49	0.551	157.88	12.9	0.071	0.9	17.4694	33		1980	2013
S219	2	0.8	26.53	12.2		3	SOF_0910	2	4.97	1.03	207.243	11.4	0.117	0.9	17.8516	46	1.9	1967	2013
S220	2	0.8	23.26	12.3		3	SOF_0032	2	3.4	0.32	94.1176	13.5	0.043	0.9	17.8566	24		1987	2011
S221	2	0.8	20.98	12.2		3	SOF_0669	2	5.54	0.96	173.285	12.8	0.123	0.9	17.8571	56	1.9	1956	2012
S223	2	0.8	21.23	11.2		3	SOF_0392	2	5.19	0.88	169.557	14.2	0.125	0.9	18.1075	46	3.3	1966	2012
S224	2	0.8	25.72	11.5		3	SOF_0967	2	5.51	0.681	123.593	11.4	0.077	0.9	18.2099	66		1947	2013
S226	2	2.5	33.1	16.6		3	SOF_0329	2	4.74	0.559	117.932	11.4	0.064	0.9	18.2531	24		1988	2012
S229	2	0.8	18.73	12		3	SOF_0583	2	4.05	0.912	225.185	11.4	0.104	1.1	18.3391	28		1984	2012
S230	2	0.8	28.08	18.4		3	SOF_0476	2	3.84	0.414	107.812	13.8	0.057	0.9	18.4672	47	3.7	1965	2012
S231	2	1.6	19.05	20.2		3	SOF_0587	2	6.29	1.174	186.645	14.3	0.167	1.2	18.5898	32		1980	2012
S233	2	0.9	20.07	10.9		3	SOF_0384	2	6.42	0.699	108.879	14.3	0.1	1.3	18.6107	46	4.4	1966	2012
S236	2	5.9	28.08	12.5		3	SOF_0923	2	6.07	0.727	119.769	12.2	0.089	0.9	18.6159	32	3.4	1981	2013
S238	2	2.2	19.03	14.6		3	SOF_0005	2	4.37	0.589	134.783	11.5	0.067	1.1	18.7017	64		1947	2011
S240	2	0.9	23.51	9.9		3	SOF_0477	2	8.12	1.293	159.236	11.7	0.151	0.9	18.7161	53	3.9	1959	2012
S241	2	1.2	34.01	11.9		3	SOF_0641	2	4.64	0.655	141.164	12.1	0.079	1.2	18.8615	18		1994	2012
S242	2	3.2	33.79	15.4		3	SOF_0535	2	3.69	0.4	108.401	15.8	0.063	0.9	18.9919	38		1974	2012
S244	2	3.3	27.82	11.5		3	SOF_0524	2	2.91	0.301	103.436	13.4	0.04	0.9	19.0317	20	1.6	1992	2012
S245	2	0.8	21.05	11.4		3	SOF_0372	2	5.77	0.681	118.024	18	0.123	0.9	19.047	45	2.3	1967	2012
S246	2	3.5	39.1	13.6		3	SOF_0465	2	4.5	0.962	213.778	12	0.116	0.9	19.082	27	3.2	1985	2012
S248	2	2	21.41	12.4		3	SOF_0333	2	3.43	0.514	149.854	14.9	0.076	18.6	19.0972	50	9.6	1962	2012
S249	2	0.9	20.7	13.8		3	SOF_0884	2	4.68	0.554	118.376	16.2	0.09	3.3	19.2188	54	3.1	1959	2013
S252	2	0.8	20.5	12.6		3	SOF_0470	2	4.91	1.073	218.534	12.5	0.134	0.9	19.219	49	2.8	1963	2012
S254	2	2.2	35.84	11.8		3	SOF_0684	2	3.13	0.675	215.655	12.4	0.084	0.9	19.446	19		1993	2012
S257	2	1.8	24.82	15.2		3	SOF_0198	2	4.52	1.062	234.956	13.7	0.145	53	19.654	48	20.7	1964	2012
S258	2	3.7	35.35	17.7		3	SOF_0138	2	3.79	0.272	71.7678	14.5	0.039	0.9	19.6641	47	5	1965	2012
S259	2	2.1	22.76	10.4		3	SOF_0950	2	3.12	0.623	199.679	12	0.075	0.9	19.6997	26	2.2	1987	2013
S260	2	0.8	21.77	12.4		3	SOF_0751	2	3.34	0.412	123.353	14.2	0.059	0.9	19.7846	26	3.1	1986	2012
S262	2	0.8	20.76	11.9		3	SOF_0983	2	4.07	0.476	116.953	14.1	0.067	0.9	19.8523	52		1961	2013
S266	2	0.8	22.66	12.8		3	SOF_0802	2	4.9	0.699	142.653	12.4	0.087	0.9	19.8686	34	1.6	1979	2013
S267	2	0.8	20.9	12.1		3	SOF_0981	2	4.63	0.841	181.641	12.7	0.107	1.2	19.8828	65		1948	2013
S268	2	2	22.41	13		3	SOF_0562	2	5.08	0.827	162.795	12.6	0.104	0.9	19.9362	70	2	1942	2012
S270	2	0.8	24.8	13.3		3	SOF_0895	2	4.59	0.957	208.497	13	0.124	1.7	20	60	3.1	1953	2013
S271	2	3.4	26.7	12.9		3	SOF_0444	2	7.38	0.949	128.591	16	0.152	1.8	20.015	64	3.5	1948	2012
S272	2	5.9	36.85	12.7		3	SOF_0514	2	4.28	0.485	113.318	10.2	0.05	0.9	20.0184	72		1940	2012
S276	2	3.8	33.51	11.7		3	SOF_0555	2	4.66	0.548	117.597	12.6	0.069	2.6	20.0346	67		1945	2012
S278	2	0.8	20.98	14.1		3	SOF_0788	2	4.1	0.505	123.171	11.2	0.056	0.9	20.0773	18	2.2	1994	2012
S281	2	1.6	24.39	16.6		3	SOF_0713	2	3.13	0.256	81.7891	14.8	0.038	2.9	20.0973	38	2.5	1974	2012
S284	2	0.8	22.41	11		3	SOF_0391	2	5.68	0.777	136.796	16.9	0.131	1.2	20.2145	22	2.3	1990	2012
S287	2	7.3	26.3	14.9		3	SOF_0926	2	5.19	1.013	195.183	12.7	0.129	1	20.223	63	2.6	1950	2013
S289	2	3.9	27.89	10.1		3	SOF_0730	2	4.67	0.855	183.084	12.4	0.106	0.9	20.2474	52	2.3	1960	2012
S292	2	17.8	29.07	14.2		3	SOF_0591	2	4.82	0.742	153.942	11.2	0.083	1.9	20.2664	51		1961	2012
S293	2	2.5	23.74	13.1		3	SOF_0525	2	4.3	0.511	118.837	12.7	0.065	0.9	20.3019	46	3.8	1966	2012
S298	2	0.8	25.62	10		3	SOF_0362	2	6.76	0.648	95.858	14.4	0.093	0.9	20.3373	41		1971	2012
S299	2	0.9	23.94	10.8		3	SOF_0422	2	3.77	1.217	322.812	14.4	0.176	1.2	20.346	29		1983	2012
S300	2	1.3	24.46	11.3		3	SOF_0736	2	3.84	0.872	227.083	11.4	0.099	0.9	20.3489	39	2.3	1973	2012
S301	2	1.2	23.57	10		3	SOF_0522	2	3.97	0.484	121.914	13.1	0.064	3.6	20.4498	29	3.5	1983	2012
S303	2	8.5	24.09	11.7		3	SOF_0672	2	3.55	0.432	121.69	13.3	0.058	0.9	20.4507	21		1991	2012
S304	2	0.8	22.58	10.7		3	SOF_0874	2	4.88	0.69	141.393	9.8	0.068	0.9	20.5145	50	2.1	1963	2013
S310	2	0.8	23.03	9.7		3	SOF_0579	2	4.69	0.62	132.196	12.9	0.08	0.9	20.5533	68		1944	2012
S312	2	1	25.61	12		3	SOF_0694	2	4.65	1.144	246.022	14.2	0.162	1.1	20.5761	63		1949	2012
S313	2	3.7	28.08	13.7		3	SOF_0959	2	5.55	1.258	226.667	10.8	0.136	0.9	20.6104	58	1.6	1955	2013
S314	2	2.5	21.78	15.5		3	SOF_0452	2	4.12	0.396	96.1165	14.6	0.058	0.9	20.6228	61	5.9	1951	2012
S316	2	0.8	21.6	13.5		3	SOF_0955	2	3.91	1.368	349.872	13	0.18	2.6	20.6758	53		1960	2013
S321	2	0.8	21.34	12.1		3	SOF_0564	2	4.02	0.475	118.159	12.1	0.057	1.7	20.7422	66	2.4	1946	2012
S322	2	3.7	30.48	17.4		3	SOF_0882	2	5.48	2.515	458.942	11.4	0.287	1.9	20.7897	52	1.6	1961	2013
S324	2	1.4	28.73	11.9		3	SOF_0873	2	2.8	0.451	161.071	11.6	0.052	0.9	20.8559	21		1992	2013
S325	2	2.2	27.51	11.7		3	SOF_0353	2	5.15	0.636	123.495	14.1	0.09	9.2	20.9375	27	4.4	1985	2012
S326	2	1.5	24.17	11.5		3	SOF_0143	2	4.06	0.668	164.532	12	0.08	0.9	21.0068	48	2.9	1964	2012
S328	2	0.9	22.41	15.3		3	SOF_0361	2	7.14	0.913	127.871	12.9	0.118	2.5	21.0516	48		1964	2012
S329	2	0.9	24.44	13.3		3	SOF_0625	2	4.66	0.534	114.592	14.1	0.075	0.9	21.0516	54		1958	2012
S334	2	1.2	25.12	11.6		3	SOF_0377	2	4.54	0.943	207.709	13.6	0.128	0.9	21.0547	47	3.6	1965	2012
S336	2	0.8	31.23	12.2		3	SOF_0665	2	3.69	0.27	73.1707	17.9	0.048	2.3	21.098	31		1981	2012
S337	2	3.1	38.87	15.6		3	SOF_0473	2	5.28	1.025	194.129	13.6	0.14	6.1	21.1148	34	4.7	1978	2012
S339	2	1.8	25.81	14.9		3	SOF_0904	2	4.38	0.619	141.324	13.9	0.086	0.9	21.1184	35	2.5	1978	2013
S342	2	0.8	20.76	11.3		3	SOF_0810	2	4.46	0.854	191.48	10.2	0.087	8.8	21.1263	70	2.9	1942	2012
S344	2	0.8	28.01	16.6		3	SOF_0707	2	3.88	0.474	122.165	12.4	0.059	0.9	21.142	22		1990	2012
S346	2	1.3	25.04	13.3		3	SOF_0916	2	4.99	0.852	170.741	11.4	0.097	0.9	21.1477	46	1.8	1967	2013
S358	2	12	31.65	12.2		3	SOF_0368	2	5.89	1.285	218.166	13.8	0.177	2.1	21.1477	68	1.9	1944	2012
S365	2	0.9	25.59	10.8		3	SOF_0059	2	4.01	0.879	219.202	12.4	0.109	0.9	21.1835	42		1969	2011
S373	2	1.9	23.03	13.8		3	SOF_0482	2	3.95	0.908	229.873	14.9	0.135	0.9	21.2037	24		1988	2012
S375	2	2.4	31.89	9.7		3	SOF_0148	2	5.02	0.834	166.135	13.1	0.109	0.9	21.2239	78	5.9	1934	2012
S377	2	1	27.77	9		3	SOF_0303	2	3.93	0.708	180.153	14.2	0.1	0.9	21.2379	30	3.4	1982	2012
S378	2	4.3	21.41	10.6		3	SOF_0686	2	7.05	1.249	177.163	14.9	0.185	1.4	21.2629	51	1.8	1961	2012
S379	2	1.5	27.46	10.3		3	SOF_0894	2	4.28	0.581	135.748	13.9	0.08	3.4	21.3224	44	12.1	1969	2013
S382	2	5.8	30.86	15.9		3	SOF_0412	2	6.04	0.881	145.861	10.8	0.095	2.8	21.3228	56	5.5	1956	2012
S385	2	0.8	23.42	12.4		3	SOF_0185	2	4.51	0.893	198.004	11.2	0.1	6.9	21.3294	41	5.7	1971	2012
S386	2	1	22.76	12.8		3	SOF_0798	2	4.42	0.491	111.086	12.3	0.06	2.8	21.3841	58	5.9	1954	2012
S388	2	2.2	36.76	0		3	SOF_0688	2	4.42	0.402	90.9502	17	0.068	0.9	21.3859	43	2	1969	2012
S389	2	0.8	21.88	12.2		3	SOF_0443	2	4.57	0.678	148.359	12.9	0.087	2	21.4425	57	4.7	1955	2012
S392	2	0.8	24.39	12.1		3	SOF_0495	2	5.17	0.688	133.075	13.3	0.091	2.1	21.5856	63		1949	2012
S393	2	0.8	21.63	12.9		3	SOF_0811	2	5.08	1.209	237.992	10.3	0.124	0.9	21.5911	51	1.7	1961	2012
S395	2	0.9	21.45	10.8		3	SOF_0345	2	4.86	0.656	134.979	12.4	0.081	0.9	21.6128	53	1.6	1959	2012
S396	2	0.8	25.47	12.3		3	SOF_0544	2	4.44	0.531	119.595	13.3	0.07	0.9	21.6333	37		1975	2012
S400	2	0.8	26.22	9.5		3	SOF_0914	2	7.04	1.378	195.739	13.3	0.183	1.1	21.6406	68	3.3	1945	2013
S403	2	2.5	20.87	12.4		3	SOF_0931	2	3.73	0.423	113.405	12.5	0.053	0.9	21.7047	21		1992	2013
S404	2	2.1	24.57	12.6		3	SOF_0386	2	5.77	1.055	182.842	13.1	0.138	1.6	21.7188	60	1.9	1952	2012
S405	2	12.1	33.59	13		3	SOF_0507	2	3.95	0.539	136.456	13.7	0.074	0.9	21.7191	23		1989	2012
S406	2	0.8	24.61	12.2		3	SOF_0466	2	3.87	0.721	186.305	14.6	0.105	0.9	21.7845	20	3.1	1992	2012
S408	2	0.8	23.83	12.9		3	SOF_0537	2	3.95	0.645	163.291	10.9	0.071	2.6	21.7849	47		1965	2012
S409	2	1.5	25.59	15.4		3	SOF_0319	2	5.15	1.214	235.728	13.3	0.161	1.5	21.79	76	2.6	1936	2012
S410	2	0.8	20.81	15.2		3	SOF_0821	2	4.76	0.674	141.597	10.4	0.07	0.9	21.7923	49	2.9	1964	2013
S411	2	1	34.02	14.4		3	SOF_0953	2	4.23	0.945	223.404	14.4	0.136	2.4	21.8248	50		1963	2013
S417	2	3.2	22.46	13.2		3	SOF_0612	2	4.16	0.545	131.01	14	0.076	2.5	21.9102	38		1974	2012
S418	2	3	24.61	12.5		3	SOF_0316	2	6.23	1.201	192.777	12.1	0.145	0.9	21.9683	73	5.9	1939	2012
S420	2	0.8	24.09	11.9		3	SOF_0760	2	4.4	0.682	155	10	0.068	0.9	21.9723	48		1964	2012
S422	2	0.8	21.8	11.1		3	SOF_0787	2	5.74	1.143	199.129	16.5	0.188	1.6	22.0018	71	3.2	1941	2012
S423	2	0.8	28.41	13.4		3	SOF_0480	2	4.74	0.497	104.852	13.7	0.068	0.9	22.0062	55	3.8	1957	2012
S429	2	7.4	21.88	12.2		3	SOF_0626	2	4.53	0.65	143.488	13.2	0.086	0.9	22.0279	67		1945	2012
S435	2	3	41.24	11		3	SOF_0114	2	2.15	0.165	76.7442	14.5	0.024	0.9	22.0479	37	4.2	1975	2012
S436	2	1.1	21.47	12.2		3	SOF_0764	2	3.38	0.692	204.734	11.4	0.079	0.9	22.0522	19	1.7	1993	2012
S438	2	3.1	26.83	9.7		3	SOF_0980	2	4.45	0.751	168.764	10.6	0.11	0.9	22.0753	68		1945	2013
S439	2	0.8	28.08	10.8		3	SOF_0934	2	3.91	0.763	195.141	11.8	0.09	1	22.0761	29		1984	2013
S441	2	4.9	18.67	12.4		3	SOF_0354	2	3.98	0.476	119.598	13.5	0.064	3.5	22.0891	48	17.8	1964	2012
S442	2	6.7	28.73	10.9		3	SOF_0468	2	5.28	1.581	299.432	12.1	0.192	1.1	22.1088	56		1956	2012
S449	2	3.3	25.39	0		3	SOF_0660	2	5.35	0.718	134.206	14.6	0.105	2.4	22.1118	37	2.4	1975	2012
S453	2	5	36.11	0		3	SOF_0499	2	3.84	0.351	91.4062	14.4	0.05	0.9	22.1247	45	2.2	1967	2012
S455	2	0.8	26.37	0		3	SOF_0651	2	4.02	0.761	189.303	13.5	0.102	0.9	22.1297	45		1967	2012
S458	2	0.8	25.51	0		3	SOF_0469	2	4.45	0.574	128.989	15.5	0.089	1.3	22.1453	67	5.5	1945	2012
S460	2	0.8	23.94	0		3	SOF_0540	2	5.17	0.47	90.9091	14.4	0.068	0.9	22.1453	68	1.9	1944	2012
S462	2	4.5	21.97	0		3	SOF_0139	2	5.21	0.753	144.53	15.8	0.119	0.9	22.151	62	3.7	1950	2012
S465	2	0.8	28.98	0		3	SOF_0472	2	5.39	0.88	163.265	13.9	0.123	3.9	22.2633	49		1963	2012
S466	2	4.6	42.97	0		3	SOF_0830	2	4.13	0.568	137.53	13.4	0.076	0.9	22.3386	54	4.3	1959	2013
S467	2	0.8	25.06	0		3	SOF_0692	2	4.9	0.418	85.3061	16	0.067	0.9	22.3569	71	2.7	1941	2012
S468	2	1.8	21.83	0		3	SOF_0664	2	6	0.906	151	13.6	0.123	1.2	22.3863	70	1.7	1942	2012
S469	2	5.9	41.24	0		3	SOF_0826	2	4.54	0.491	108.15	11.8	0.058	1.1	22.3875	47	2.6	1966	2013
S471	2	0.8	25.39	0		3	SOF_0752	2	3.32	0.464	139.759	12.9	0.06	0.9	22.3908	24		1988	2012
S472	2	0.8	24.95	0		3	SOF_0374	2	5.3	0.884	166.792	17.3	0.153	0.9	22.4426	47	1.7	1965	2012
S474	2	1.2	36.68	0		3	SOF_0949	2	4.61	0.896	194.36	11.5	0.103	0.9	22.4912	48		1965	2013
S476	2	0.8	19.82	0		3	SOF_0376	2	5.84	0.982	168.151	13.3	0.13	27.6	22.526	21	2.7	1991	2012
S477	2	2.8	21.83	0		3	SOF_0471	2	5.89	1.167	198.132	16.7	0.194	0.9	22.5591	55	3.4	1957	2012
S478	2	0.8	28.05	0		3	SOF_0146	2	4.47	0.55	123.043	13	0.071	0.9	22.5666	22	5	1990	2012
S480	2	0.8	20.31	0		3	SOF_0432	2	5.13	1.177	229.435	11.4	0.134	0.9	22.5861	49	1.9	1963	2012
S482	2	0.8	20.2	0		3	SOF_0801	2	3.53	0.383	108.499	12.5	0.048	0.9	22.6474	22	2.3	1990	2012
S483	2	3.6	36.72	0		3	SOF_0366	2	4.97	1.198	241.046	14	0.168	2.8	22.6652	51	8.1	1961	2012
S484	2	8.3	25.39	0		3	SOF_0691	2	3.76	0.332	88.2979	18	0.06	0.9	22.7048	35		1977	2012
S487	2	2.2	25.65	0		3	SOF_0974	2	3.37	0.375	111.276	13.5	0.05	0.9	22.7263	41		1972	2013
S488	2	0.8	22.28	0		3	SOF_0941	2	5.92	0.799	134.966	18.1	0.145	0.9	22.7682	71	2.1	1942	2013
S489	2	14.1	47.3	0		3	SOF_0792	2	5.97	1.064	178.224	10.3	0.11	0.9	22.7873	63	2.4	1949	2012
S490	2	0.8	24.65	0		3	SOF_0556	2	3.93	0.989	251.654	11.6	0.114	1.2	22.8512	65	1.7	1947	2012
S491	2	1.4	23.23	0		3	SOF_0617	2	4.76	0.734	154.202	9.3	0.068	0.9	22.8788	45		1967	2012
S495	2	5.1	38.48	0		3	SOF_0041	2	4.14	0.608	146.86	15.3	0.093	1.1	22.9297	47		1964	2011
S496	2	1.2	23.69	0		3	SOF_1000	2	5.71	0.868	152.014	13.7	0.119	0.9	22.9421	54	1.6	1959	2013
S498	2	8.7	24.84	0		3	SOF_0533	2	4.97	1.145	230.382	12.4	0.142	0.9	22.9758	45	-	1967	2012
S502	2	5.4	30.42	0		3	SOF_0659	2	4.92	0.584	118.699	14.2	0.083	0.9	22.9769	49	1.9	1963	2012
S503	2	10.4	21.63	0		3	SOF_0640	2	6.62	1.058	159.819	13.9	0.147	0.9	22.9826	25	2.6	1987	2012
S504	2	1.7	25.08	0		3	SOF_0673	2	6.09	0.925	151.888	13.7	0.127	0.9	23.0663	50		1962	2012
S511	2	0.9	23.12	0		3	SOF_0621	2	3.47	0.713	205.476	12.2	0.087	0.9	23.0796	42	1.6	1970	2012
S513	2	7.5	31.65	0		3	SOF_0460	2	5.26	1.397	265.589	13.7	0.192	2	23.1038	57	5	1955	2012
S517	2	1.3	20.45	0		3	SOF_0458	2	7.62	1.217	159.711	14.5	0.176	0.9	23.125	66	2.1	1946	2012
S519	2	0.8	19.78	0		3	SOF_0586	2	3.92	1.52	387.755	11.7	0.179	3.8	23.151	46		1966	2012
SOF_0375	2	1.1	16	13.9		3	SOF_0531	2	3.82	0.701	183.508	12.1	0.085	0.9	23.1772	46		1966	2012
SOF_0325	2	0.9	16	13.9		3	SOF_0683	2	3.08	0.472	153.247	12.8	0.06	1.2	23.1772	51	2.6	1961	2012
SOF_0541	2	0.9	17	12.7		3	SOF_0529	2	3.74	0.594	158.824	10.2	0.061	0.9	23.2135	34		1978	2012
SOF_0554	2	0.9	17	0		3	SOF_0738	2	4.52	0.452	100	17.7	0.08	1.2	23.2507	41		1971	2012
SOF_0356	2	1	17	14.3		3	SOF_0532	2	4.34	0.655	150.922	15.1	0.099	0.9	23.2527	42		1970	2012
SOF_0841	2	0.9	17	12.9		3	SOF_0613	2	4.39	0.635	144.647	9.9	0.063	2.1	23.2781	36		1976	2012
SOF_0910	2	0.9	18	11.4		3	SOF_0417	2	4.6	0.484	105.217	12.9	0.062	0.9	23.2892	40	40.3	1972	2012
SOF_0032	2	0.9	18	13.5		3	SOF_1002	2	4.54	0.775	170.705	13.9	0.108	0.9	23.312	23		1990	2013
SOF_0669	2	0.9	18	12.8		3	SOF_0512	2	4.47	0.628	140.492	13.3	0.084	1.4	23.3234	59	3.3	1953	2012
SOF_0392	2	0.9	18	14.2		3	SOF_0687	2	3.9	0.698	178.974	13.4	0.094	0.9	23.3343	42		1970	2012
SOF_0967	2	0.9	18	11.4		3	SOF_0572	2	2.39	0.454	189.958	11.4	0.052	0.9	23.3553	21		1991	2012
SOF_0329	2	0.9	18	11.4		3	SOF_0635	2	4.85	0.822	169.485	14.5	0.119	0.9	23.3594	47		1965	2012
SOF_0583	2	1.1	18	11.4		3	SOF_0147	2	4.6	0.436	94.7826	12.6	0.055	0.9	23.3844	44	3.4	1968	2012
SOF_0476	2	0.9	18	13.8		3	SOF_0024	2	5.23	1.121	214.34	18.7	0.21	1.9	23.4509	50		1961	2011
SOF_0587	2	1.2	19	14.3		3	SOF_0657	2	5.05	0.817	161.782	14.2	0.116	1.4	23.4602	65	2.5	1947	2012
SOF_0384	2	1.3	19	14.3		3	SOF_0741	2	3.48	0.438	125.862	18.6	0.081	7.4	23.4711	72	5	1940	2012
SOF_0923	2	0.9	19	12.2		3	SOF_0623	2	5.81	1.415	243.546	13.1	0.185	2.6	23.4906	52		1960	2012
SOF_0005	2	1.1	19	11.5		3	SOF_0563	2	4.37	1.115	255.149	12.7	0.142	0.9	23.5101	59	1.9	1953	2012
SOF_0477	2	0.9	19	11.7		3	SOF_0850	2	4.15	0.77	185.542	13.2	0.102	1.2	23.5134	45	2.2	1968	2013
SOF_0641	2	1.2	19	12.1		3	SOF_0979	2	5.08	0.778	153.15	15.2	0.118	8.4	23.5157	75	9.6	1938	2013
SOF_0535	2	0.9	19	15.8		3	SOF_0962	2	6.25	0.732	117.12	17.5	0.128	3	23.5557	68	2.6	1945	2013
SOF_0524	2	0.9	19	13.4		3	SOF_0896	2	4.75	0.675	142.105	12.2	0.082	0.9	23.56	70	3.3	1943	2013
SOF_0372	2	0.9	19	18		3	SOF_0332	2	6.99	1.665	238.197	10.4	0.174	1.8	23.5863	75	4.7	1937	2012
SOF_0465	2	0.9	19	12		3	SOF_0467	2	5.47	0.914	167.093	12.4	0.113	0.9	23.5863	69	2	1943	2012
SOF_0333	2	18.6	19	14.9		3	SOF_0816	2	4.81	0.781	162.37	12.7	0.099	13.9	23.618	68	7	1944	2012
SOF_0884	2	3.3	19	16.2		3	SOF_0402	2	5.15	1.08	209.709	15.3	0.165	29.6	23.634	47	10.6	1965	2012
SOF_0470	2	0.9	19	12.5		3	SOF_0774	2	4.42	0.848	191.855	13.4	0.113	0.9	23.6366	49		1963	2012
SOF_0684	2	0.9	19	12.4		3	SOF_0680	2	4.13	0.67	162.228	11.5	0.077	0.9	23.6735	71	2.7	1941	2012
SOF_0198	2	53	20	13.7		3	SOF_0928	2	3.7	0.552	149.189	11.8	0.065	1	23.6952	30		1983	2013
SOF_0138	2	0.9	20	14.5		3	SOF_0553	2	5.88	1.087	184.864	13.7	0.149	0.9	23.6958	67	1.7	1945	2012
SOF_0950	2	0.9	20	12		3	SOF_0937	2	4.42	0.814	184.163	13.6	0.111	2.9	23.6972	60	4.3	1953	2013
SOF_0751	2	0.9	20	14.2		3	SOF_0120	2	6.03	1.08	179.104	13.3	0.143	0.9	23.7716	53	2.9	1959	2012
SOF_0983	2	0.9	20	14.1		3	SOF_0197	2	4.45	0.887	199.326	15.9	0.141	2.2	23.8304	26		1986	2012
SOF_0802	2	0.9	20	12.4		3	SOF_0880	2	3.86	0.582	150.777	11.8	0.068	1	23.845	66	1.8	1947	2013
SOF_0981	2	1.2	20	12.7		3	SOF_0574	2	3.72	0.589	158.333	11.2	0.066	1.5	23.8786	69		1943	2012
SOF_0562	2	0.9	20	12.6		3	SOF_0935	2	4.74	0.802	169.198	13.4	0.107	0.9	23.9309	56		1957	2013
SOF_0895	2	1.7	20	13		3	SOF_0550	2	4.39	0.793	180.638	11.5	0.091	0.9	23.9995	36		1976	2012
SOF_0444	2	1.8	20	16		3	SOF_0897	2	4.57	0.815	178.337	12.6	0.103	1.6	24.0346	72	1.9	1941	2013
SOF_0514	2	0.9	20	10.2		3	SOF_0324	2	3.76	0.802	213.298	12.2	0.098	1.9	24.0432	31		1981	2012
SOF_0555	2	2.6	20	12.6		3	SOF_0911	2	5.67	0.995	175.485	15.2	0.152	0.9	24.0816	65	28	1948	2013
SOF_0788	2	0.9	20	11.2		3	SOF_0603	2	5.12	0.763	149.023	17.6	0.134	2.7	24.1609	71	3.5	1941	2012
SOF_0713	2	2.9	20	14.8		3	SOF_0642	2	4.18	0.88	210.526	14.9	0.131	1.4	24.196	52	3.9	1960	2012
SOF_0391	2	1.2	20	16.9		3	SOF_0426	2	6.04	0.441	73.0132	21.2	0.093	0.9	24.2347	42	5.6	1970	2012
SOF_0926	2	1	20	12.7		3	SOF_0859	2	4.58	0.8	174.672	13.1	0.104	4.5	24.2347	41	3.4	1972	2013
SOF_0730	2	0.9	20	12.4		3	SOF_0599	2	3.9	0.586	150.256	11	0.064	0.9	24.2424	50		1962	2012
SOF_0591	2	1.9	20	11.2		3	SOF_0632	2	5.58	0.883	158.244	14.9	0.132	1	24.2778	63		1949	2012
SOF_0525	2	0.9	20	12.7		3	SOF_0355	2	4.55	0.788	173.187	12.9	0.102	0.9	24.3242	55	3.9	1957	2012
SOF_0362	2	0.9	20	14.4		3	SOF_0517	2	3.16	0.505	159.81	13.9	0.07	1.1	24.3689	40	2.3	1972	2012
SOF_0422	2	1.2	20	14.4		3	SOF_0080	2	5.28	0.567	107.386	12.9	0.073	0.9	24.4259	24		1987	2011
SOF_0736	2	0.9	20	11.4		3	SOF_0536	2	4.58	0.796	173.799	14.6	0.116	1.5	24.4473	67	1.6	1945	2012
SOF_0522	2	3.6	20	13.1		3	SOF_0951	2	6.89	1.31	190.131	12.5	0.164	0.9	24.452	54		1959	2013
SOF_0672	2	0.9	20	13.3		3	SOF_0328	2	5.89	0.665	112.903	15.1	0.101	8.8	24.539	68	4.8	1944	2012
SOF_0874	2	0.9	21	9.8		3	SOF_0418	2	5.4	0.688	127.407	14.5	0.1	1.5	24.5536	48	3	1964	2012
SOF_0579	2	0.9	21	12.9		3	SOF_0912	2	5.44	0.881	161.949	17.1	0.151	0.9	24.5675	75	3.4	1938	2013
SOF_0694	2	1.1	21	14.2		3	SOF_0168	2	4.18	0.45	107.656	13.2	0.059	0.9	24.6649	40	3.4	1972	2012
SOF_0959	2	0.9	21	10.8		3	SOF_0824	2	6.14	0.795	129.479	12.1	0.096	1.9	24.6904	45		1968	2013
SOF_0452	2	0.9	21	14.6		3	SOF_0952	2	4.02	1.251	311.194	13.1	0.164	1.8	24.706	72	4.3	1941	2013
SOF_0955	2	2.6	21	13		3	SOF_0577	2	5.85	0.83	141.88	12.8	0.106	1.6	24.7069	74	2.2	1938	2012
SOF_0564	2	1.7	21	12.1		3	SOF_0106	2	2.9	0.48	165.517	12.4	0.059	10.6	24.7586	24		1987	2011
SOF_0882	2	1.9	21	11.4		3	SOF_0167	2	4.4	1.072	243.636	12	0.129	1.5	24.7768	55	3.7	1957	2012
SOF_0873	2	0.9	21	11.6		3	SOF_0176	2	3.86	0.774	200.518	13.5	0.105	1	24.8445	43	2.5	1969	2012
SOF_0353	2	9.2	21	14.1		3	SOF_0999	2	5.33	0.627	117.636	14.3	0.089	1.2	24.9121	71	2.3	1942	2013
SOF_0143	2	0.9	21	12		3	SOF_0768	2	4.72	0.745	157.839	13	0.097	0.9	24.9796	48	3.8	1964	2012
SOF_0361	2	2.5	21	12.9		3	SOF_0604	2	4.53	0.827	182.561	11.1	0.092	0.9	25	55		1957	2012
SOF_0625	2	0.9	21	14.1		3	SOF_0488	2	3.62	0.511	141.16	12.8	0.065	1.1	25.0122	29		1983	2012
SOF_0377	2	0.9	21	13.6		3	SOF_0644	2	4.39	0.862	196.355	11.1	0.095	3.7	25.06	44	1.8	1968	2012
SOF_0665	2	2.3	21	17.9		3	SOF_0439	2	7.18	1.868	260.167	11.7	0.219	0.9	25.0762	57	34.3	1955	2012
SOF_0473	2	6.1	21	13.6		3	SOF_0628	2	5.45	0.51	93.578	16.3	0.083	3	25.1105	68		1944	2012
SOF_0904	2	0.9	21	13.9		3	SOF_0433	2	5.13	1.072	208.967	11.8	0.127	2.6	25.1205	30		1982	2012
SOF_0810	2	8.8	21	10.2		3	SOF_0419	2	4.16	0.41	98.5577	16.4	0.067	2.3	25.1261	34	10.2	1978	2012
SOF_0707	2	0.9	21	12.4		3	SOF_0575	2	5.04	1.094	217.063	12.7	0.139	17.1	25.1867	48		1964	2012
SOF_0916	2	0.9	21	11.4		3	SOF_0954	2	3.96	0.599	151.263	13	0.078	0.9	25.2071	75	2.4	1938	2013
SOF_0368	2	2.1	21	13.8		3	SOF_0474	2	5.58	0.858	153.763	13.5	0.116	8.1	25.2268	28	4.8	1984	2012
SOF_0059	2	0.9	21	12.4		3	SOF_0614	2	4.11	0.754	183.455	9.3	0.07	1.5	25.2709	54	1.8	1958	2012
SOF_0482	2	0.9	21	14.9		3	SOF_0682	2	4.89	0.846	173.006	13	0.11	0.9	25.3076	53	1.9	1959	2012
SOF_0148	2	0.9	21	13.1		3	SOF_0647	2	3.88	0.791	203.866	14.3	0.113	1.7	25.3679	69	1.9	1943	2012
SOF_0303	2	0.9	21	14.2		3	SOF_0711	2	3.54	0.477	134.746	12	0.057	2.4	25.4191	69	2	1943	2012
SOF_0686	2	1.4	21	14.9		3	SOF_0877	2	4.72	0.938	198.729	12	0.113	1.7	25.4234	66		1947	2013
SOF_0894	2	3.4	21	13.9		3	SOF_0975	2	5.13	0.642	125.146	16.9	0.108	0.9	25.4737	59		1954	2013
SOF_0412	2	2.8	21	10.8		3	SOF_0312	2	4.28	0.627	146.495	13.1	0.082	0.9	25.5206	43	2.5	1969	2012
SOF_0185	2	6.9	21	11.2		3	SOF_0346	2	4.73	0.895	189.218	12.6	0.112	8.2	25.565	42	1.6	1970	2012
SOF_0798	2	2.8	21	12.3		3	SOF_0566	2	3.95	0.489	123.797	13.5	0.066	0.9	25.5777	56		1956	2012
SOF_0688	2	0.9	21	17		3	SOF_0085	2	5	0.954	190.8	14.1	0.134	0.9	25.5859	47	2.5	1964	2011
SOF_0443	2	2	21	12.9		3	SOF_0321	2	3.21	0.615	191.589	13.7	0.084	0.9	25.5978	45	4.6	1967	2012
SOF_0495	2	2.1	22	13.3		3	SOF_0755	2	5.55	0.961	173.153	15.2	0.147	0.9	25.622	67	3.4	1945	2012
SOF_0811	2	0.9	22	10.3		3	SOF_0389	2	6.4	1.062	165.938	15.7	0.167	4.9	25.6382	65	5.9	1947	2012
SOF_0345	2	0.9	22	12.4		3	SOF_0958	2	4.34	0.993	228.802	13.1	0.13	1.5	25.6806	57	2.2	1956	2013
SOF_0544	2	0.9	22	13.3		3	SOF_0336	2	7.78	1.153	148.201	18.4	0.212	2.4	25.732	62	2.6	1950	2012
SOF_0914	2	1.1	22	13.3		3	SOF_0784	2	5.69	1.126	197.891	11	0.124	2.6	25.7901	63	2.9	1949	2012
SOF_0931	2	0.9	22	12.5		3	SOF_0335	2	6.15	0.982	159.675	12.8	0.126	1.2	25.8291	37	3.7	1975	2012
SOF_0386	2	1.6	22	13.1		3	SOF_0523	2	4.76	0.489	102.731	13.2	0.064	0.9	25.8692	54	1.6	1958	2012
SOF_0507	2	0.9	22	13.7		3	SOF_0991	2	4.27	0.485	113.583	16.2	0.079	0.9	25.8924	66		1947	2013
SOF_0466	2	0.9	22	14.6		3	SOF_0769	2	4.13	0.408	98.7893	14.1	0.057	0.9	25.9918	25	2.2	1987	2012
SOF_0537	2	2.6	22	10.9		3	SOF_0538	2	4.39	0.639	145.558	12.3	0.079	0.9	26.0062	52	2	1960	2012
SOF_0319	2	1.5	22	13.3		3	SOF_0622	2	4.27	0.908	212.646	14.4	0.131	0.9	26.0078	66		1946	2012
SOF_0821	2	0.9	22	10.4		3	SOF_0435	2	5.37	1.235	229.981	13.5	0.166	0.9	26.0234	74	6.2	1938	2012
SOF_0953	2	2.4	22	14.4		3	SOF_0478	2	6.17	0.604	97.893	14.5	0.088	0.9	26.0251	47	3	1965	2012
SOF_0612	2	2.5	22	14		3	SOF_0496	2	4.38	0.776	177.169	14.6	0.114	0.9	26.1035	33	2.3	1979	2012
SOF_0316	2	0.9	22	12.1		3	SOF_0907	2	6.01	1.413	235.108	13.4	0.189	1	26.2259	63	2.2	1950	2013
SOF_0760	2	0.9	22	10		3	SOF_0866	2	3.78	0.96	253.968	14.2	0.136	1.3	26.2304	56		1957	2013
SOF_0787	2	1.6	22	16.5		3	SOF_0127	2	4.33	0.653	150.808	13.9	0.091	36.2	26.3856	26	6.3	1986	2012
SOF_0480	2	0.9	22	13.7		3	SOF_0598	2	5.5	0.844	153.455	15.2	0.129	2.6	26.4706	58		1954	2012
SOF_0626	2	0.9	22	13.2		3	SOF_0079	2	4.45	0.601	135.056	12.2	0.073	0.9	26.5052	33		1978	2011
SOF_0114	2	0.9	22	14.5		3	SOF_0743	2	4.45	0.747	167.865	12.6	0.094	2.2	26.5347	59	2.3	1953	2012
SOF_0764	2	0.9	22	11.4		3	SOF_0805	2	6.17	0.969	157.05	8.3	0.08	0.9	26.5723	52	2.2	1960	2012
SOF_0980	2	0.9	22	10.6		3	SOF_0677	2	4.71	0.896	190.234	10.6	0.095	1.5	26.5744	46	2.7	1966	2012
SOF_0934	2	1	22	11.8		3	SOF_0971	2	4.5	0.629	139.778	13.8	0.087	0.9	26.6065	72	4	1941	2013
SOF_0354	2	3.5	22	13.5		3	SOF_0156	2	4	0.765	191.25	11.9	0.091	1.8	26.6728	42	3	1970	2012
SOF_0468	2	1.1	22	12.1		3	SOF_0872	2	2.78	0.78	280.576	12.2	0.095	5.8	26.7149	47	3	1966	2013
SOF_0660	2	2.4	22	14.6		3	SOF_0871	2	5.85	0.862	147.35	13.3	0.115	0.9	26.7188	46		1967	2013
SOF_0499	2	0.9	22	14.4		3	SOF_0965	2	6.7	1.07	159.701	13.5	0.144	0.9	26.7578	75	1.6	1938	2013
SOF_0651	2	0.9	22	13.5		3	SOF_0351	2	5.06	0.532	105.138	15.8	0.084	0.9	26.8211	73	4.5	1939	2012
SOF_0469	2	1.3	22	15.5		3	SOF_0668	2	3	0.466	155.333	12.5	0.058	0.9	26.8519	36	3.1	1976	2012
SOF_0540	2	0.9	22	14.4		3	SOF_0602	2	4.14	0.519	125.362	11.1	0.058	0.9	26.892	45		1967	2012
SOF_0139	2	0.9	22	15.8		3	SOF_0450	2	5.15	0.514	99.8058	14.8	0.076	17.2	27.1626	59	35.3	1953	2012
SOF_0472	2	3.9	22	13.9		3	SOF_0762	2	4.99	0.677	135.671	11.2	0.076	0.9	27.2783	42	1.8	1970	2012
SOF_0830	2	0.9	22	13.4		3	SOF_0446	2	4.79	0.379	79.1232	13.4	0.051	0.9	27.2792	40		1972	2012
SOF_0692	2	0.9	22	16		3	SOF_0331	2	7.02	1.416	201.709	13.2	0.187	2.6	27.38	42	1.9	1970	2012
SOF_0664	2	1.2	22	13.6		3	SOF_0140	2	4.52	0.69	152.655	17.1	0.118	1.2	27.3868	67	4	1945	2012
SOF_0826	2	1.1	22	11.8		3	SOF_0551	2	5.08	0.835	164.37	15.3	0.128	1.9	27.4004	69	2.8	1943	2012
SOF_0752	2	0.9	22	12.9		3	SOF_0819	2	4.09	0.532	130.073	11.3	0.06	2.5	27.4048	33	2.2	1980	2013
SOF_0374	2	0.9	22	17.3		3	SOF_0183	2	4.18	0.832	199.043	12.3	0.103	1	27.4316	60	4.1	1952	2012
SOF_0949	2	0.9	22	11.5		3	SOF_0982	2	4.74	0.713	150.422	15.3	0.109	5.2	27.5115	69	3.6	1944	2013
SOF_0376	2	27.6	23	13.3		3	SOF_0851	2	5.99	0.625	104.341			1	27.5306	75		1938	2013
SOF_0471	2	0.9	23	16.7		3	SOF_0542	2	4.11	1.18	287.105	14.2	0.168	0.9	27.5592	74		1938	2012
SOF_0146	2	0.9	23	13		3	SOF_0765	2	4.19	0.807	192.601	15.8	0.127	0.9	27.5838	29	2.2	1983	2012
SOF_0432	2	0.9	23	11.4		3	SOF_0878	2	5.53	0.909	164.376	12.8	0.117	3.8	27.5873	63	2.3	1950	2013
SOF_0801	2	0.9	23	12.5		3	SOF_0539	2	4.68	0.816	174.359	13	0.106	13.9	27.5918	61	7.5	1951	2012
SOF_0366	2	2.8	23	14		3	SOF_0394	2	4.41	0.858	194.558	16.2	0.139	0.9	27.6361	75	5.3	1937	2012
SOF_0691	2	0.9	23	18		3	SOF_0856	2	3.8	0.522	137.368	13.6	0.071	7	27.7344	67	4.4	1946	2013
SOF_0974	2	0.9	23	13.5		3	SOF_0226	2	3.93	0.591	150.382	12.1	0.071	3.2	27.7692	50	3	1962	2012
SOF_0941	2	0.9	23	18.1		3	SOF_0171	2	3.81	0.684	179.528	11.9	0.082	1.5	27.8841	25	3.3	1987	2012
SOF_0792	2	0.9	23	10.3		3	SOF_0723	2	5.31	0.79	148.776	11.5	0.091	3.9	27.8906	74	3	1938	2012
SOF_0556	2	1.2	23	11.6		3	SOF_0501	2	4.43	0.466	105.192	13.7	0.064	2.5	28.0452	50		1962	2012
SOF_0617	2	0.9	23	9.3		3	SOF_0463	2	5.24	0.96	183.206	12.5	0.12	0.9	28.049	41	4.1	1971	2012
SOF_0041	2	1.1	23	15.3		3	SOF_0009	2	3.12	0.589	188.782	10.7	0.063	2.9	28.0967	22		1989	2011
SOF_1000	2	0.9	23	13.7		3	SOF_0966	2	5.04	0.848	168.254	13.6	0.115	2.5	28.0969	69		1944	2013
SOF_0533	2	0.9	23	12.4		3	SOF_0994	2	4.07	0.634	155.774	12.5	0.079	0.9	28.1625	58	1.7	1955	2013
SOF_0659	2	0.9	23	14.2		3	SOF_0155	2	4.24	0.954	225	11.5	0.11	2.1	28.3563	25	3.3	1987	2012
SOF_0640	2	0.9	23	13.9		3	SOF_0620	2	4.46	0.524	117.489	18.2	0.095	0.9	28.4155	47	2.4	1965	2012
SOF_0673	2	0.9	23	13.7		3	SOF_0992	2	5.33	1.111	208.443	13.4	0.149	6.8	28.4298	49		1964	2013
SOF_0621	2	0.9	23	12.2		3	SOF_0404	2	5.24	0.696	132.824	12.7	0.088	2.2	28.451	25	2.5	1987	2012
SOF_0460	2	2	23	13.7		3	SOF_0145	2	6.35	0.745	117.323	15.3	0.114	1.9	28.4711	83	5.6	1929	2012
SOF_0458	2	0.9	23	14.5		3	SOF_0611	2	5.06	0.754	149.012	11.8	0.089	1.6	28.5399	53	3.2	1959	2012
SOF_0586	2	3.8	23	11.7		3	SOF_0548	2	NA	NA	NA	NA	NA	4.2	28.5544	41		1971	2012
SOF_0531	2	0.9	23	12.1		3	SOF_0464	2	5.06	0.835	165.02	17	0.142	2.7	28.5573	68	4.4	1944	2012
SOF_0683	2	1.2	23	12.8		3	SOF_0630	2	4.57	0.441	96.4989	17.1	0.075	1.5	28.5573	61		1951	2012
SOF_0529	2	0.9	23	10.2		3	SOF_0799	2	5.49	0.869	158.288	10.8	0.094	1.1	28.578	74		1938	2012
SOF_0738	2	1.2	23	17.7		3	SOF_0885	2	4.95	0.861	173.939	13.9	0.12	1.6	28.6111	59	2.7	1954	2013
SOF_0532	2	0.9	23	15.1		3	SOF_0794	2	4.6	0.698	151.739	13.1	0.091	1.1	28.6979	35	2.5	1978	2013
SOF_0613	2	2.1	23	9.9		3	SOF_0170	2	5.7	1.094	191.93	10.3	0.113	3.8	28.7177	59	5.3	1953	2012
SOF_0417	2	0.9	23	12.9		3	SOF_0712	2	4.74	0.567	119.62	12	0.068	1.4	28.7347	53	1.9	1959	2012
SOF_1002	2	0.9	23	13.9		3	SOF_0997	2	5.35	0.775	144.86	11.2	0.087	0.9	28.7403	61		1952	2013
SOF_0512	2	1.4	23	13.3		3	SOF_0629	2	5.24	1.061	202.481	14.9	0.158	3	29.0612	66		1946	2012
SOF_0687	2	0.9	23	13.4		3	SOF_0510	2	6.15	1.065	173.171	14.5	0.155	11.1	29.0683	61	27.1	1951	2012
SOF_0572	2	0.9	23	11.4		3	SOF_0750	2	5.26	0.759	144.297	12.6	0.096	1.1	29.1292	64	2.6	1948	2012
SOF_0635	2	0.9	23	14.5		3	SOF_0365	2	3.56	0.579	162.64	13.7	0.079	2.9	29.165	29	3.1	1983	2012
SOF_0147	2	0.9	23	12.6		3	SOF_0521	2	5.19	1.021	196.724	13.6	0.139	4	29.2388	44	4.8	1968	2012
SOF_0024	2	1.9	23	18.7		3	SOF_0397	2	4.04	0.808	200	11.8	0.095	1.6	29.3426	37	4.7	1975	2012
SOF_0657	2	1.4	23	14.2		3	SOF_0853	2	4.4	0.533	121.136			0.9	29.3426	62		1951	2013
SOF_0741	2	7.4	23	18.6		3	SOF_0518	2	4.12	0.386	93.6893	16.6	0.064	0.9	29.4078	51	2	1961	2012
SOF_0623	2	2.6	23	13.1		3	SOF_0773	2	5.28	0.959	181.629	13.2	0.127	3.9	29.4162	66	3.3	1946	2012
SOF_0563	2	0.9	24	12.7		3	SOF_0449	2	5.91	0.962	162.775	15.8	0.152	3.7	29.4531	53	5.4	1959	2012
SOF_0850	2	1.2	24	13.2		3	SOF_0771		3.95	0.696	176.203	11.7	0.082	0.9	20.1323				2012
SOF_0979	2	8.4	24	15.2		3	SOF_0662	NA	3.67	0.59	160.763	14.6	0.086	0.9	21.5176			NA	2012
SOF_0962	2	3	24	17.5		3	SOF_0527	NA	2.87	0.528	183.972	13	0.069	0.9	26.9851		1.6	NA	2012
SOF_0896	2	0.9	24	12.2		Subcohort 4	new_id	Gender	cholest_mmol	CoQ10	CoQ10_Cholest	CoQ10_Redox	CoQ10ox	CRP	BMI	sample_age	IL6	year_of_birth	fillin_yr
SOF_0332	2	1.8	24	10.4		4	SOF_0970	1	4.47	0.569	127.293	13.2	0.075	1.1	29.5568	48	14.9	1965	2013
SOF_0467	2	0.9	24	12.4		4	SOF_0491	1	4.41	0.618	140.136	13.3	0.082	2.5	29.5619	46	2.4	1966	2012
SOF_0816	2	13.9	24	12.7		4	SOF_0870	1	4	0.631	157.75	11.6	0.073	9	29.6217	58	4.7	1955	2013
SOF_0402	2	29.6	24	15.3		4	SOF_0558	1	5.48	1.16	211.679	16.3	0.19	4.1	29.6274	57		1955	2012
SOF_0774	2	0.9	24	13.4		4	SOF_0846	1	4.35	0.662	152.184	16.2	0.107	2.8	29.6566	62	2.4	1951	2013
SOF_0680	2	0.9	24	11.5		4	SOF_0187	1	NA	NA	NA	NA	NA	6.8	29.7066	41	1.6	1971	2012
SOF_0928	2	1	24	11.8		4	SOF_0776	1	5.31	1.414	266.29	12.8	0.181	2.1	29.7531	53	4.2	1959	2012
SOF_0553	2	0.9	24	13.7		4	SOF_0104	1	5.67	1.533	270.37	12.3	0.188	2.3	29.7973	50	6.6	1961	2011
SOF_0937	2	2.9	24	13.6		4	SOF_0729	1	5.26	0.817	155.323	11.5	0.094	3.2	29.8586	68	2.7	1944	2012
SOF_0120	2	0.9	24	13.3		4	SOF_0963	1	4.81	1.101	228.898	14.1	0.155	0.9	29.9179	70	2.2	1943	2013
SOF_0197	2	2.2	24	15.9		4	SOF_0817	1	4.61	0.949	205.857	14.5	0.137	5.2	29.991	62	2.9	1951	2013
SOF_0880	2	1	24	11.8		4	SOF_0804	1	5.4	1.182	218.889	14.7	0.174	1.1	30.0378	55	3.6	1957	2012
SOF_0574	2	1.5	24	11.2		4	SOF_0272	1	7.49	1.943	259.413	13.3	0.258	0.9	30.0461	62	6.1	1950	2012
SOF_0935	2	0.9	24	13.4		4	SOF_0031	1	4.95	0.78	157.576	12.7	0.099	0.9	30.0552	63		1948	2011
SOF_0550	2	0.9	24	11.5		4	SOF_0235	1	5.1	0.938	183.922	13.7	0.129	0.9	30.0735	60	3.2	1952	2012
SOF_0897	2	1.6	24	12.6		4	SOF_0717	1	3.83	0.464	121.149	12	0.056	7.1	30.0878	60	2.4	1952	2012
SOF_0324	2	1.9	24	12.2		4	SOF_0702	1	6.39	1.014	158.685	15.3	0.156	5	30.1276	51	2.7	1961	2012
SOF_0911	2	0.9	24	15.2		4	SOF_0881	1	3.74	0.591	158.021	12.6	0.074	0.9	30.2169	55	3.1	1958	2013
SOF_0603	2	2.7	24	17.6		4	SOF_0634	1	5.03	0.864	171.769	16.8	0.145	9.7	30.2676	62	8.8	1950	2012
SOF_0642	2	1.4	24	14.9		4	SOF_0890	1	4.06	1.045	257.389	11.3	0.118	34.9	30.3542	30	8.5	1983	2013
SOF_0426	2	0.9	24	21.2		4	SOF_0627	1	6.25	1.266	202.56	14.3	0.182	1.5	30.3579				2012
SOF_0859	2	4.5	24	13.1		4	SOF_0909	1	5.22	0.937	179.502	12.2	0.114	0.9	30.3682	72	2.2	1941	2013
SOF_0599	2	0.9	24	11		4	SOF_0879	1	2.66	0.326	122.556	12	0.039	5.2	30.3704	54	3.6	1959	2013
SOF_0632	2	1	24	14.9		4	SOF_0279	1	4.47	1.065	238.255	14.4	0.153	1.6	30.3939	72	6.1	1940	2012
SOF_0355	2	0.9	24	12.9		4	SOF_0964	1	3.75	0.953	254.133	12.2	0.116	0.9	30.4053	63	2.8	1950	2013
SOF_0517	2	1.1	24	13.9		4	SOF_0118	1	3.6	1.103	306.389	17.3	0.19	3.3	30.4525	62	14	1950	2012
SOF_0080	2	0.9	24	12.9		4	SOF_0939	1	3.54	0.596	168.362	14.2	0.084	0.9	30.5247	60		1953	2013
SOF_0536	2	1.5	24	14.6		4	SOF_0781	1	4.05	1.088	268.642	10.9	0.119	0.9	30.5517	65	8.6	1947	2012
SOF_0951	2	0.9	24	12.5		4	SOF_0828	1	5.17	0.57	110.251	16.1	0.092	6.3	30.7419	71	4.7	1942	2013
SOF_0328	2	8.8	25	15.1		4	SOF_0889	1	4.52	1.766	390.708	11.5	0.204	1.1	30.8355	70	3.8	1943	2013
SOF_0418	2	1.5	25	14.5		4	SOF_0796	1	5.78	1.378	238.408	12.7	0.175	1.9	30.9057	61	4.3	1951	2012
SOF_0912	2	0.9	25	17.1		4	SOF_0158	1	4.83	0.579	119.876	10.9	0.063	0.9	31.0744	31	3.4	1981	2012
SOF_0168	2	0.9	25	13.2		4	SOF_0700	1	5.08	1.033	203.346	12.6	0.13	4.1	31.0953	53	4.9	1959	2012
SOF_0824	2	1.9	25	12.1		4	SOF_0259	1	3.67	0.673	183.379	13	0.088	0.9	31.107	65	4.6	1947	2012
SOF_0952	2	1.8	25	13.1		4	SOF_0783	1	5.67	1.6	282.187	8.7	0.14	0.9	31.25	44	2.5	1968	2012
SOF_0577	2	1.6	25	12.8		4	SOF_0205	1	3.9	0.712	182.564	11.9	0.085	2.5	31.3514	54	4.7	1958	2012
SOF_0106	2	10.6	25	12.4		4	SOF_0163	1	3.88	0.618	159.278	13	0.08	0.9	31.3661	75	7.7	1937	2012
SOF_0167	2	1.5	25	12		4	SOF_0704	1	4.49	0.911	202.895	13	0.119	1.6	31.3972	72	7.8	1940	2012
SOF_0176	2	1	25	13.5		4	SOF_0945	1	4.79	1.373	286.639	11.3	0.155	1.4	31.6735	59	2.5	1954	2013
SOF_0999	2	1.2	25	14.3		4	SOF_0227	1	4.71	0.499	105.945	14.3	0.071	1.5	31.7061	42	3.3	1970	2012
SOF_0768	2	0.9	25	13		4	SOF_0212	1	4.61	0.958	207.809	12.8	0.123	4.4	31.9444	53	3.2	1959	2012
SOF_0604	2	0.9	25	11.1		4	SOF_0580	1	4.89	0.988	202.045	13	0.128	1.1	31.972	69	5.2	1943	2012
SOF_0488	2	1.1	25	12.8		4	SOF_0101	1	2.84	0.641	225.704	12	0.077	0.9	32.9291	60		1951	2011
SOF_0644	2	3.7	25	11.1		4	SOF_0864	1	6.29	2.193	348.649	13.1	0.288	1.9	33.0878	61	5.6	1952	2013
SOF_0439	2	0.9	25	11.7		4	SOF_0607	1	3.56	1.229	345.225	12.2	0.15	20.7	33.1488	61	7.1	1951	2012
SOF_0628	2	3	25	16.3		4	SOF_0263	1	3.58	0.356	99.4413	14.8	0.053	5.6	33.4775	72	20.1	1940	2012
SOF_0433	2	2.6	25	11.8		4	SOF_0546	1	3.42	0.482	140.936	15.4	0.074	4.3	33.5104	69	3.1	1943	2012
SOF_0419	2	2.3	25	16.4		4	SOF_0136	1	4.27	1.296	303.513	14.7	0.191	2.4	33.5185	62	2.6	1950	2012
SOF_0575	2	17.1	25	12.7		4	SOF_0068	1	5.38	0.855	158.922	12.9	0.11	1	33.5196	39		1972	2011
SOF_0954	2	0.9	25	13		4	SOF_0545	1	3.2	0.507	158.438	16.3	0.083	1.1	33.5877	69	1.9	1943	2012
SOF_0474	2	8.1	25	13.5		4	SOF_0698	1	3.99	0.767	192.231	12.3	0.094	1	33.6596	59	4	1953	2012
SOF_0614	2	1.5	25	9.3		4	SOF_0230	1	4.58	0.777	169.651	13.9	0.108	0.9	33.67	41		1971	2012
SOF_0682	2	0.9	25	13		4	SOF_0511	1	3.45	0.54	156.522	14.9	0.081	2.2	33.7728	71	5.7	1941	2012
SOF_0647	2	1.7	25	14.3		4	SOF_0888	1	3.61	0.716	198.338	13.6	0.097	0.9	33.9331	40		1973	2013
SOF_0711	2	2.4	25	12		4	SOF_0957	1	3.96	1.016	256.566	13.1	0.133	1.6	33.9543	55		1958	2013
SOF_0877	2	1.7	25	12		4	SOF_0714	1	3.65	0.885	242.466	13.3	0.118	3.5	34.1182	72	3.7	1940	2012
SOF_0975	2	0.9	25	16.9		4	SOF_0243	1	4.71	0.885	187.898	12.7	0.112	2.7	34.4137	63	5.5	1949	2012
SOF_0312	2	0.9	26	13.1		4	SOF_0275	1	4	0.655	163.75	14.2	0.093	1.7	34.8765	47	5.1	1965	2012
SOF_0346	2	8.2	26	12.6		4	SOF_0008	1	2.65	0.659	248.679	9.8	0.065	1.9	34.9691	66	3.7	1945	2011
SOF_0566	2	0.9	26	13.5		4	SOF_0126	1	3.45	0.748	216.812	16.3	0.122	1.1	35.4979	46	1.8	1966	2012
SOF_0085	2	0.9	26	14.1		4	SOF_0855	1	5.19	0.949	182.852	15.1	0.143	0.9	35.5174	48	2.7	1965	2013
SOF_0321	2	0.9	26	13.7		4	SOF_0276	1	4.97	1.163	234.004	15.8	0.183	1.7	35.5633	51	6.5	1961	2012
SOF_0755	2	0.9	26	15.2		4	SOF_0095	1	4.95	0.991	200.202	12.2	0.121	9.3	35.6434	62	7	1950	2012
SOF_0389	2	4.9	26	15.7		4	SOF_0119	1	3.62	0.662	182.873	13	0.086	7.8	36.0054	57	7.8	1955	2012
SOF_0958	2	1.5	26	13.1		4	SOF_0258	1	5.37	0.755	140.596	13.4	0.101	2.5	36.0157	65	5.5	1947	2012
SOF_0336	2	2.4	26	18.4		4	SOF_0049	1	5.45	0.833	152.844	10.7	0.089	1.1	36.0282	64	2.1	1947	2011
SOF_0784	2	2.6	26	11		4	SOF_0818	1	4.47	0.541	121.029	13.2	0.071	1.1	36.2759	55	3.7	1958	2013
SOF_0335	2	1.2	26	12.8		4	SOF_0207	1	4.96	0.944	190.323	13.2	0.125	17.4	36.3372	55	49.4	1957	2012
SOF_0523	2	0.9	26	13.2		4	SOF_0128	1	4.55	1.255	275.824	12.1	0.151	2.3	36.5795	71	3.3	1941	2012
SOF_0991	2	0.9	26	16.2		4	SOF_0624	1	3.86	1.051	272.28	12.8	0.134	0.9	36.8181	38		1974	2012
SOF_0769	2	0.9	26	14.1		4	SOF_0800	1	4.12	0.426	103.398	13.3	0.057	18.2	37.0286	29	5.2	1983	2012
SOF_0538	2	0.9	26	12.3		4	SOF_0299	1	4.2	0.937	223.095	14.5	0.136	9	37.2546	58	4.8	1954	2012
SOF_0622	2	0.9	26	14.4		4	SOF_0078	1	6.23	1.352	217.014	9.5	0.128	1.3	37.2586	32	2.2	1979	2011
SOF_0435	2	0.9	26	13.5		4	SOF_0266	1	4.41	0.664	150.567	12.3	0.082	1.4	37.3586	48		1964	2012
SOF_0478	2	0.9	26	14.5		4	SOF_0726	1	5.53	1.182	213.743	12.6	0.149	1.2	38.2414	46	3.6	1966	2012
SOF_0496	2	0.9	26	14.6		4	SOF_0652	1	4.11	1.22	296.837	11.4	0.139	0.9	38.4368	58	4.1	1954	2012
SOF_0907	2	1	26	13.4		4	SOF_0216	1	4.39	0.657	149.658	13.9	0.091	3.8	38.5042	44	4.1	1968	2012
SOF_0866	2	1.3	26	14.2		4	SOF_0229	1	1.2	0.219	182.5	17.8	0.039	3.3	38.8889	32	4.1	1980	2012
SOF_0127	2	36.2	26	13.9		4	SOF_0217	1	3.49	0.989	283.381	12.3	0.122	5.3	39.0614	35	4.2	1977	2012
SOF_0598	2	2.6	26	15.2		4	SOF_0250	1	3.87	0.688	177.778	12.6	0.087	5.2	39.2493	49	4.9	1963	2012
SOF_0079	2	0.9	27	12.2		4	SOF_0011	1	3.54	1.322	373.446	9.8	0.13	0.9	39.571	48	5.9	1963	2011
SOF_0743	2	2.2	27	12.6		4	SOF_0815	1	3.81	0.455	119.423	14.4	0.065	10.3	40.0647	62	5	1950	2012
SOF_0805	2	0.9	27	8.3		4	SOF_0161	1	3.33	0.464	139.339	20.3	0.094	29.8	40.1464	61	10.9	1951	2012
SOF_0677	2	1.5	27	10.6		4	SOF_0231	1	4.6	0.797	173.261	15.3	0.122	1.2	40.1697	31	4.6	1981	2012
SOF_0971	2	0.9	27	13.8		4	SOF_0592	1	4.36	0.968	222.018	13.4	0.129	3.3	40.4358	49	2.4	1963	2012
SOF_0156	2	1.8	27	11.9		4	SOF_0806	1	3.23	0.721	223.22	9.8	0.07	3.2	40.4671	73	5.6	1939	2012
SOF_0872	2	5.8	27	12.2		4	SOF_0209	1	3.99	0.961	240.852	13.8	0.132	16.6	40.6498	49	3.1	1963	2012
SOF_0871	2	0.9	27	13.3		4	SOF_0734	1	4.45	0.823	184.944	11.7	0.096	4.4	40.7258	30	5.4	1982	2012
SOF_0965	2	0.9	27	13.5		4	SOF_0022	1	4.27	1.22	285.714	13	0.159	9.3	40.7315	59	5.9	1952	2011
SOF_0351	2	0.9	27	15.8		4	SOF_0112	1	4.1	1.26	307.317	10.4	0.131	4.8	41.2037	43	3.3	1969	2012
SOF_0668	2	0.9	27	12.5		4	SOF_0135	1	5.28	1.142	216.288	12.8	0.147	7.2	41.3597	54	5.9	1958	2012
SOF_0602	2	0.9	27	11.1		4	SOF_0248	1	4.19	1.486	354.654	12.8	0.19	3.1	41.4464	65	5.7	1947	2012
SOF_0450	2	17.2	27	14.8		4	SOF_0241	1	5.5	1.148	208.727	12.4	0.142	6.2	41.6975	40	5.9	1972	2012
SOF_0762	2	0.9	27	11.2		4	SOF_0883	1	3.16	0.582	184.177	17	0.099	8.6	41.8521	47	6.2	1966	2013
SOF_0446	2	0.9	27	13.4		4	SOF_0027	1	4.42	1.031	233.258	11.1	0.115	3.4	41.9032	47	2.3	1964	2011
SOF_0331	2	2.6	27	13.2		4	SOF_0225	1	5.93	1.48	249.578	12.9	0.192	8.3	42.1631	48	5.7	1964	2012
SOF_0140	2	1.2	27	17.1		4	SOF_0141	1	4.14	0.66	159.42	15.7	0.103	3.3	42.1672	64	3.3	1948	2012
SOF_0551	2	1.9	27	15.3		4	SOF_0650	1	4.07	1.065	261.671	15	0.16	7.8	42.8272	56	3.5	1956	2012
SOF_0819	2	2.5	27	11.3		4	SOF_0892	1	5.17	1.139	220.309	12	0.136	1.2	43.5435	62	78.1	1951	2013
SOF_0183	2	1	27	12.3		4	SOF_0791	1	3.23	0.297	91.9505	13.4	0.04	4.9	43.9612	40	5.3	1972	2012
SOF_0982	2	5.2	28	15.3		4	SOF_0213	1	2.69	0.575	213.755	13.7	0.079	1.9	44.1326	58	4.6	1954	2012
SOF_0851	2	1	28			4	SOF_0812	1	4.12	1.126	273.301	9.6	0.108	8.4	44.149	46	3.7	1966	2012
SOF_0542	2	0.9	28	14.2		4	SOF_0116	1	4.08	0.607	148.775	13.1	0.08	4.9	44.3429	52	3.4	1960	2012
SOF_0765	2	0.9	28	15.8		4	SOF_0251	1	3.28	0.627	191.159	26.7	0.167	1.5	44.4026	50	4.3	1962	2012
SOF_0878	2	3.8	28	12.8		4	SOF_0891	1	3.19	0.85	266.458	14.8	0.126	4	44.4342	39	4	1974	2013
SOF_0539	2	13.9	28	13		4	SOF_0270	1	4.11	1.541	374.939	14	0.216	10.5	44.8029	57	15.7	1955	2012
SOF_0394	2	0.9	28	16.2		4	SOF_0619	1	3.42	0.747	218.421	15.3	0.115	13.5	44.8029	55	6.8	1957	2012
SOF_0856	2	7	28	13.6		4	SOF_0181	1	4.82	0.839	174.066	13.9	0.117	43.7	44.8607	51	17.6	1961	2012
SOF_0226	2	3.2	28	12.1		4	SOF_0286	1	3.51	0.687	195.726	15.6	0.107	36.1	45.1757	52	16.4	1960	2012
SOF_0171	2	1.5	28	11.9		4	SOF_0177	1	4.75	0.967	203.579	12.4	0.12	9.8	45.1938	47	4.7	1965	2012
SOF_0723	2	3.9	28	11.5		4	SOF_0298	1	3.41	0.583	170.968	12.2	0.071	4.6	45.7821	50	3.1	1962	2012
SOF_0501	2	2.5	28	13.7		4	SOF_0173	1	6	0.913	152.167	13.5	0.124	3.6	46.254	50	6.2	1962	2012
SOF_0463	2	0.9	28	12.5		4	SOF_0210	1	4.03	0.882	218.859	11.8	0.104	18.8	46.5143	30	8.6	1982	2012
SOF_0009	2	2.9	28	10.7		4	SOF_0785	1	4.4	0.763	173.409	13.9	0.106	2.8	47.3071	40	4.8	1972	2012
SOF_0966	2	2.5	28	13.6		4	SOF_0287	1	3.88	0.715	184.278	15	0.107	3.1	47.7223	34	3.7	1978	2012
SOF_0994	2	0.9	28	12.5		4	SOF_0169	1	4.18	0.676	161.722	13.1	0.089	3.4	47.8096	40	5.5	1972	2012
SOF_0155	2	2.1	28	11.5		4	SOF_0254	1	4.47	1.102	246.532	12.4	0.136	10.2	47.9474	54	5	1958	2012
SOF_0620	2	0.9	28	18.2		4	SOF_0292	1	3.28	0.66	201.22	11.7	0.078	2.9	48.1812	55	5.2	1957	2012
SOF_0992	2	6.8	28	13.4		4	SOF_0590	1	4.01	0.902	224.938	9.6	0.087	0.9	49.0666	29		1983	2012
SOF_0404	2	2.2	28	12.7		4	SOF_0265	1	NA	NA	NA	NA	NA	4.6	49.5518	43	7.1	1969	2012
SOF_0145	2	1.9	28	15.3		4	SOF_0663	1	3.42	1.019	297.953	13.3	0.136	3.5	50.6734	55	5.4	1957	2012
SOF_0611	2	1.6	29	11.8		4	SOF_0493	1	3.28	0.547	166.768	12.2	0.067	1.4	50.7756	27	6.1	1985	2012
SOF_0548	2	4.2	29	0		4	SOF_0200	1	3.08	0.667	216.558	12.9	0.086	11.9	50.8411	42	7.1	1970	2012
SOF_0464	2	2.7	29	17		4	SOF_0268	1	4.3	1.019	236.977	10.6	0.108	9.3	50.9122	45	8.6	1967	2012
SOF_0630	2	1.5	29	17.1		4	SOF_0789	1	5.81	1.446	248.881	10.7	0.155	4.1	51.0635	48	10.9	1964	2012
SOF_0799	2	1.1	29	10.8		4	SOF_0594	1	4.43	0.851	192.099	11.8	0.1	4.1	51.1995	42	2.5	1970	2012
SOF_0885	2	1.6	29	13.9		4	SOF_0215	1	4.2	0.697	165.952	10.6	0.074	7.4	51.2327	68	7.2	1944	2012
SOF_0794	2	1.1	29	13.1		4	SOF_0245	1	3.91	0.591	151.151	13.2	0.078	4.4	52.0833	40	5.3	1972	2012
SOF_0170	2	3.8	29	10.3		4	SOF_0228	1	3.51	0.914	260.399	14	0.128	9.8	52.1657	47	10.9	1965	2012
SOF_0712	2	1.4	29	12		4	SOF_0166	1	5.7	1.243	218.07	11	0.136	11.7	53.078	56	8.1	1956	2012
SOF_0997	2	0.9	29	11.2		4	SOF_0973	1	3.28	0.821	250.305	14.3	0.117	12.1	53.3169	58	8.7	1955	2013
SOF_0629	2	3	29	14.9		4	SOF_0487	1	3.57	0.537	150.42	14.9	0.08	6.1	53.4744	58	16.2	1954	2012
SOF_0510	2	11.1	29	14.5		4	SOF_0122	1	4.95	1.18	238.384	14.5	0.171	2.1	54.0557	55	5.4	1957	2012
SOF_0750	2	1.1	29	12.6		4	SOF_0820	1	4.61	0.823	178.525	14.7	0.121	16.4	54.4123	60	16.1	1953	2013
SOF_0365	2	2.9	29	13.7		4	SOF_0172	1	4.4	1.077	244.773	14.5	0.156	11.2	55.1524	53	23.6	1959	2012
SOF_0521	2	4	29	13.6		4	SOF_0502	1	NA	NA	NA	NA	NA	8.1	55.4848	51	2.9	1961	2012
SOF_0397	2	1.6	29	11.8		4	SOF_0233	1	4.43	0.898	202.709	15.6	0.14	20.1	55.7099	59	38.8	1953	2012
SOF_0853	2	0.9	29			4	SOF_0224	1	4.52	1.274	281.858	12.2	0.155	19.1	56.4198	51	9.6	1961	2012
SOF_0518	2	0.9	29	16.6		4	SOF_0202	1	4.38	0.879	200.685	13.2	0.116	11.1	57.0988	56	6.1	1956	2012
SOF_0773	2	3.9	29	13.2		4	SOF_0701	1	4.38	1.123	256.393	12.7	0.142	9.9	57.9036	34	5.9	1978	2012
SOF_0449	2	3.7	29	15.8		4	SOF_0808	1	4.78	1.136	237.657	10.5	0.119	7.5	58.4547	56	9.4	1956	2012
SOF_0786	2	2.3	30	9.9		4	SOF_0293	1	3.48	0.888	255.172	10.6	0.094	8.6	58.7978	40	7.8	1972	2012
SOF_0843	2	1.2	30	12.9		4	SOF_0585	1	5.13	1.025	199.805	14.5	0.148	7.2	63.8422	46	6.1	1966	2012
SOF_0092	2	0.9	30	11.4		4	SOF_0584	1	3.99	0.986	247.118	12.1	0.119	6.7	63.9347	34	2.5	1978	2012
SOF_0378	2	0.9	30	13.5		4	SOF_0042	1	3.38	0.67	198.225	11	0.074	13.8		33	5.7	1978	2011
SOF_0998	2	0.9	30	13		4	SOF_0038	1	3.86	0.813	210.622	10.2	0.083	21.8		33	8.6	1978	2011
SOF_0609	2	6.1	30	14.5		4	SOF_0786	2	5.17	0.772	149.323	9.9	0.076	2.3	29.5158	57	3.9	1955	2012
SOF_0182	2	3.4	30	15.4		4	SOF_0843	2	4.43	0.522	117.833	12.9	0.067	1.2	29.5366	61	4.4	1952	2013
SOF_0371	2	8.8	30	14.7		4	SOF_0092	2	3.93	0.401	102.036	11.4	0.046	0.9	29.7266	55	3.9	1956	2011
SOF_0863	2	5.3	30	13.6		4	SOF_0378	2	6.69	0.89	133.034	13.5	0.12	0.9	29.784	40	1.8	1972	2012
SOF_0388	2	1.7	30	13.3		4	SOF_0998	2	4.34	0.412	94.9309	13	0.054	0.9	29.8122	30		1983	2013
SOF_0681	2	5.4	30	10.6		4	SOF_0609	2	4.92	0.877	178.252	14.5	0.128	6.1	29.8438	73	4	1939	2012
SOF_0516	2	2.7	30	12.4		4	SOF_0182	2	4.31	0.645	149.652	15.4	0.099	3.4	29.8828	56	4.4	1956	2012
SOF_0893	2	2	30	14.8		4	SOF_0371	2	4.03	0.963	238.958	14.7	0.142	8.8	29.8855	66	8.4	1946	2012
SOF_0160	2	2	30	15.4		4	SOF_0863	2	4.49	0.648	144.321	13.6	0.088	5.3	29.9798	73	5.9	1940	2013
SOF_0014	2	1.2	30	10.7		4	SOF_0388	2	7.36	0.951	129.212	13.3	0.126	1.7	30.1449	46		1966	2012
SOF_0305	2	4.9	30	13.7		4	SOF_0681	2	3.32	1.083	326.205	10.6	0.115	5.4	30.1561	48	4.1	1964	2012
SOF_0039	2	0.9	30	9.9		4	SOF_0516	2	4.69	1.399	298.294	12.4	0.173	2.7	30.173	66	4.6	1946	2012
SOF_0775	2	2	31	11.7		4	SOF_0893	2	4.06	0.577	142.118	14.8	0.085	2	30.1856	55	2.7	1958	2013
SOF_0899	2	2.2	31	14.6		4	SOF_0160	2	5.11	0.585	114.481	15.4	0.09	2	30.2382	29	2.3	1983	2012
SOF_0838	2	2.7	31	10.6		4	SOF_0014	2	4.13	0.884	214.044	10.7	0.095	1.2	30.2608	53	2.9	1958	2011
SOF_0054	2	0.9	31	18.5		4	SOF_0305	2	6.21	1.207	194.364	13.7	0.165	4.9	30.2768	49	3.3	1963	2012
SOF_0697	2	1.9	31	12.2		4	SOF_0039	2	5.23	0.724	138.432	9.9	0.072	0.9	30.4152	32		1979	2011
SOF_0159	2	0.9	31	10.6		4	SOF_0775	2	3.83	0.975	254.569	11.7	0.114	2	30.5859	58	3.3	1954	2012
SOF_0724	2	1.2	31	11.8		4	SOF_0899	2	4.92	0.841	170.935	14.6	0.123	2.2	30.6012	64	2.3	1949	2013
SOF_0968	2	0.9	31	12		4	SOF_0838	2	3.29	0.531	161.398	10.6	0.056	2.7	30.6441	20	2.8	1993	2013
SOF_0782	2	1.4	31	12.1		4	SOF_0054	2	4.29	0.666	155.245	18.5	0.123	0.9	30.6737	61	3.7	1950	2011
SOF_0977	2	4.2	31	12.8		4	SOF_0697	2	4.51	0.608	134.812	12.2	0.074	1.9	30.7858	59	5.5	1953	2012
SOF_0280	2	1.4	31	11.2		4	SOF_0159	2	5.32	0.836	157.143	10.6	0.098	0.9	30.8203	60	8	1952	2012
SOF_0451	2	3.6	31	15.1		4	SOF_0724	2	3.95	0.654	165.57	11.8	0.077	1.2	30.854	40	1.9	1972	2012
SOF_0445	2	4.9	31	13.6		4	SOF_0968	2	5.19	1.13	217.726	12	0.135	0.9	30.8603	63	1.8	1950	2013
SOF_0908	2	20	31	10.8		4	SOF_0782	2	3.37	0.515	152.819	12.1	0.062	1.4	30.9291	49	2.4	1963	2012
SOF_0745	2	6.1	31	17.4		4	SOF_0977	2	6.14	0.942	153.42	12.8	0.12	4.2	30.934	69	2	1944	2013
SOF_0749	2	2.7	31	14.5		4	SOF_0280	2	3.99	0.48	120.301	11.2	0.054	1.4	30.9642	49	3.6	1963	2012
SOF_0744	2	1.6	31	13.4		4	SOF_0451	2	5.7	0.843	147.895	15.1	0.128	3.6	31.0166	36	4.3	1976	2012
SOF_0528	2	1	31	13.6		4	SOF_0445	2	4.86	0.74	152.263	13.6	0.101	4.9	31.0447	64	6.1	1948	2012
SOF_0593	2	8.7	31	12.5		4	SOF_0908	2	4.88	1.077	220.697	10.8	0.116	20	31.1765	22	2.5	1991	2013
SOF_0309	2	2.2	31	14.7		4	SOF_0745	2	3.82	0.627	164.136	17.4	0.109	6.1	31.2018	68	4.2	1944	2012
SOF_0995	2	2.2	31	14.5		4	SOF_0749	2	5.49	0.622	113.297	14.5	0.09	2.7	31.2803	69	4.5	1943	2012
SOF_0056	2	2.1	31	12.1		4	SOF_0744	2	5.49	0.863	157.195	13.4	0.115	1.6	31.2833	71	2.1	1941	2012
SOF_0093	2	1.6	31	12.1		4	SOF_0528	2	4.91	0.736	149.898	13.6	0.1	1	31.2883	62	3.5	1950	2012
SOF_0020	2	7.3	31	12.4		4	SOF_0593	2	5.43	0.884	162.799	12.5	0.11	8.7	31.2963	62	4.5	1950	2012
SOF_0007	2	0.9	32	11		4	SOF_0309	2	5.15	0.922	179.029	14.7	0.135	2.2	31.3251	68	4.3	1944	2012
SOF_0134	2	3.7	32	15.5		4	SOF_0995	2	5.28	0.721	136.553	14.5	0.104	2.2	31.3408	62	1.7	1951	2013
SOF_0990	2	7.1	32	14.7		4	SOF_0056	2	6.06	1.086	179.208	12.1	0.132	2.1	31.3917	62		1949	2011
SOF_0601	2	1.2	32	13.5		4	SOF_0093	2	3.36	0.661	196.726	12.1	0.08	1.6	31.4272	81	2.2	1930	2011
SOF_0144	2	9.9	32	11.7		4	SOF_0020	2	5.72	0.84	146.853	12.4	0.104	7.3	31.4765	56	9.2	1955	2011
SOF_0094	2	3.7	32	12.7		4	SOF_0007	2	4.84	0.722	149.174	11	0.08	0.9	31.5188	57	4.6	1954	2011
SOF_0370	2	4.5	32	16.9		4	SOF_0134	2	4.42	0.908	205.43	15.5	0.14	3.7	31.5465	49	3.7	1963	2012
SOF_0387	2	2.9	32	11.7		4	SOF_0990	2	8.07	1.03	127.633	14.7	0.151	7.1	31.6397	74	5.8	1939	2013
SOF_0448	2	0.9	32	12.5		4	SOF_0601	2	3.65	0.56	153.425	13.5	0.075	1.2	31.6866	41	3.4	1971	2012
SOF_0349	2	0.9	32	14.6		4	SOF_0144	2	3.77	0.771	204.509	11.7	0.09	9.9	31.7815	53	5.7	1959	2012
SOF_0656	2	2.4	32	13.8		4	SOF_0094	2	7.93	2.374	299.369	12.7	0.302	3.7	31.8169	58	4.1	1953	2011
SOF_0715	2	1.1	32	13.4		4	SOF_0370	2	8.5	0.904	106.353	16.9	0.152	4.5	31.8263	42	4.6	1970	2012
SOF_0184	2	3.2	32	12.8		4	SOF_0387	2	4.66	0.857	183.906	11.7	0.1	2.9	31.9031	48	3.6	1964	2012
SOF_0836	2	2	32	13.8		4	SOF_0448	2	5.13	0.678	132.164	12.5	0.085	0.9	31.9377	45	5.8	1967	2012
SOF_0842	2	3.8	32	16.2		4	SOF_0349	2	4.31	0.592	137.355	14.6	0.087	0.9	31.9404	45	3.8	1967	2012
SOF_0559	2	2.8	32	14.4		4	SOF_0656	2	4.13	0.692	167.554	13.8	0.096	2.4	32.0716	73	2.1	1939	2012
SOF_0012	2	0.9	32	10.4		4	SOF_0715	2	4.76	0.957	201.05	13.4	0.129	1.1	32.0889	71	3.3	1941	2012
SOF_0515	2	1	32	11		4	SOF_0184	2	4.29	0.669	155.944	12.8	0.086	3.2	32.2134	51	5.6	1961	2012
SOF_0133	2	2.5	32	12.9		4	SOF_0836	2	4.89	0.71	145.194	13.8	0.098	2	32.2904	29	1.8	1984	2013
SOF_0429	2	0.9	33	14.5		4	SOF_0842	2	3.86	0.67	173.575	16.2	0.109	3.8	32.3096	63	3.6	1950	2013
SOF_0043	2	2.8	33	12.6		4	SOF_0559	2	4.86	0.787	161.934	14.4	0.114	2.8	32.3486	34		1978	2012
SOF_0530	2	3.1	33	12.8		4	SOF_0012	2	4.84	0.955	197.314	10.4	0.1	0.9	32.3766	55	3	1956	2011
SOF_0113	2	2.6	33	15		4	SOF_0515	2	4.6	0.835	181.522	11	0.092	1	32.4438	71		1941	2012
SOF_0363	2	7.1	33	11.6		4	SOF_0133	2	3.92	0.705	179.847	12.9	0.091	2.5	32.4501	25	4.3	1987	2012
SOF_0832	2	1.4	33	13.3		4	SOF_0429	2	4.73	0.828	175.053	14.5	0.12	0.9	32.5069	41	5.7	1971	2012
SOF_0454	2	2.1	33	14.6		4	SOF_0043	2	5.56	0.804	144.604	12.6	0.101	2.8	32.6298	63	3.7	1948	2011
SOF_0057	2	17.2	33	13.2		4	SOF_0530	2	4.02	0.894	222.388	12.8	0.114	3.1	32.6857	72	2.4	1940	2012
SOF_0071	2	4.6	33	14.7		4	SOF_0113	2	3.54	0.574	162.147	15	0.086	2.6	32.7019	30	4.1	1982	2012
SOF_0308	2	1.2	33	12.9		4	SOF_0363	2	3.92	0.878	223.98	11.6	0.102	7.1	32.7313	53	7.8	1959	2012
SOF_0304	2	3	33	14.9		4	SOF_0832	2	3.59	0.526	146.518	13.3	0.07	1.4	32.8374	45	2.1	1968	2013
SOF_0705	2	6.5	33	14.5		4	SOF_0454	2	6.46	1.356	209.907	14.6	0.197	2.1	32.8873	55	4.5	1957	2012
SOF_0060	2	3.6	33	10.8		4	SOF_0057	2	3.93	0.715	181.934	13.2	0.094	17.2	33.1313	18	5.8	1993	2011
SOF_0887	2	2.1	33	13.8		4	SOF_0071	2	4.92	0.57	115.854	14.7	0.084	4.6	33.1429	38		1973	2011
SOF_0425	2	19.3	33	12		4	SOF_0308	2	8.17	1.165	142.595	12.9	0.15	1.2	33.1488	52	2	1960	2012
SOF_0082	2	4.1	34	11.7		4	SOF_0304	2	6.19	1.051	169.79	14.9	0.157	3	33.1633	64	5.8	1948	2012
SOF_0648	2	6.3	34	16.2		4	SOF_0705	2	4.19	0.641	152.983	14.5	0.093	6.5	33.2266	69	3.6	1943	2012
SOF_0436	2	2.3	34	14		4	SOF_0060	2	4.36	0.767	175.917	10.8	0.083	3.6	33.379	44	7.8	1967	2011
SOF_0352	2	2.3	34	12.5		4	SOF_0887	2	4.14	0.581	140.338	13.8	0.08	2.1	33.3848	39	3.7	1974	2013
SOF_0044	2	6.6	34	18.7		4	SOF_0425	2	4.92	0.78	158.537	12	0.093	19.3	33.3861	35	19.2	1977	2012
SOF_0428	2	0.9	34	12.9		4	SOF_0082	2	5.25	0.849	161.714	11.7	0.1	4.1	33.5316	66	3.3	1945	2011
SOF_0320	2	3.9	34	14.8		4	SOF_0648	2	4.6	0.9	195.652	16.2	0.146	6.3	33.5421	44	3.8	1968	2012
SOF_0927	2	6.8	34	12.4		4	SOF_0436	2	5.39	1.061	196.846	14	0.148	2.3	33.5547	43		1969	2012
SOF_0130	2	9.8	34	0		4	SOF_0352	2	4.15	1.042	251.084	12.5	0.131	2.3	33.583	27	5.7	1985	2012
SOF_0051	2	1.6	34	12.2		4	SOF_0044	2	5.62	0.662	117.794	18.7	0.124	6.6	33.6132	33	4.1	1978	2011
SOF_0023	2	5.6	34	14.6		4	SOF_0428	2	4.83	0.852	176.398	12.9	0.11	0.9	33.6949	48	4	1964	2012
SOF_0154	2	3.7	34	13.3		4	SOF_0320	2	5.8	0.801	138.103	14.8	0.118	3.9	33.7024	54	4.9	1958	2012
SOF_0084	2	1.4	34	12.2		4	SOF_0927	2	5.6	0.967	172.679	12.4	0.12	6.8	33.7358	65	4.8	1948	2013
SOF_0868	2	2.4	34	15.6		4	SOF_0130	2	NA	NA	NA	NA	NA	9.8	33.7681	69	5.8	1943	2012
SOF_0398	2	2.2	34	13.8		4	SOF_0051	2	4.91	1.116	227.291	12.2	0.137	1.6	33.7765	50	4.3	1961	2011
SOF_0902	2	1.5	34	11.8		4	SOF_0023	2	4.08	0.878	215.196	14.6	0.128	5.6	33.8365	64		1947	2011
SOF_0638	2	11.3	34	15.6		4	SOF_0154	2	4.13	0.583	141.162	13.3	0.077	3.7	33.859	77	10.5	1935	2012
SOF_0017	2	3.7	34	12.1		4	SOF_0084	2	5.76	1.298	225.347	12.2	0.159	1.4	33.9213	57		1954	2011
SOF_0706	2	12.3	34	13		4	SOF_0868	2	6.68	0.77	115.269	15.6	0.12	2.4	34.0234	52	2.4	1961	2013
SOF_0107	2	3.8	35	11.9		4	SOF_0398	2	4.23	0.546	129.078	13.8	0.075	2.2	34.0845	30	6.4	1982	2012
SOF_0416	2	2.5	35	11.4		4	SOF_0902	2	4.17	0.867	207.914	11.8	0.102	1.5	34.3429	38	5.3	1975	2013
SOF_0322	2	6.1	35	14.6		4	SOF_0638	2	3.98	0.511	128.392	15.6	0.08	11.3	34.4136	51	5.5	1961	2012
SOF_0357	2	6.4	35	15		4	SOF_0017	2	4.53	0.516	113.907	12.1	0.063	3.7	34.4167	48	3.5	1963	2011
SOF_0003	2	15.8	35	11.5		4	SOF_0706	2	4.22	0.772	182.938	13	0.101	12.3	34.4721	66	3.6	1946	2012
SOF_0396	2	1.3	35	13.1		4	SOF_0107	2	4.34	0.785	180.876	11.9	0.093	3.8	34.5312	51	7.4	1960	2011
SOF_0117	2	1.3	35	11.5		4	SOF_0416	2	6.62	1.209	182.628	11.4	0.138	2.5	34.5312	61	5.1	1951	2012
SOF_0096	2	4.8	35	11.3		4	SOF_0322	2	5.84	0.907	155.308	14.6	0.132	6.1	34.5405	48	5.1	1964	2012
SOF_0314	2	0.9	35	17.2		4	SOF_0357	2	4.18	0.521	124.641	15	0.078	6.4	34.6133	25	4	1987	2012
SOF_0067	2	1.3	35	15.7		4	SOF_0003	2	4.26	0.614	144.131	11.5	0.071	15.8	34.784	56	5.4	1955	2011
SOF_0046	2	15.2	35	14.2		4	SOF_0396	2	5.7	1.159	203.333	13.1	0.152	1.3	34.8047	82	3.6	1930	2012
SOF_0748	2	2.8	35	12.5		4	SOF_0117	2	4.35	0.704	161.839	11.5	0.081	1.3	34.9481	51	3.6	1961	2012
SOF_0561	2	24.8	35	19		4	SOF_0096	2	4.71	1.078	228.875	11.3	0.122	4.8	34.9636	60	3.5	1951	2011
SOF_0837	2	13.5	35			4	SOF_0314	2	6.56	0.955	145.579	17.2	0.164	0.9	35	61	3.9	1951	2012
SOF_0337	2	6.2	36	20.7		4	SOF_0067	2	5.02	0.731	145.618	15.7	0.115	1.3	35.1515	46		1965	2011
SOF_0839	2	2.7	36	12.4		4	SOF_0046	2	4.37	0.433	99.0847	14.2	0.061	15.2	35.1562	48	6.9	1963	2011
SOF_0924	2	0.9	36	13.5		4	SOF_0748	2	5.26	0.806	153.232	12.5	0.101	2.8	35.3099	55	4.4	1957	2012
SOF_0441	2	1.6	36	13.3		4	SOF_0561	2	6.9	0.932	135.072	19	0.177	24.8	35.3516	55		1957	2012
SOF_0125	2	30.7	36	11.7		4	SOF_0837	2	4.08	0.531	130.147			13.5	35.3954	44	5.4	1969	2013
SOF_0383	2	3.5	36	11.2		4	SOF_0337	2	5.24	0.733	139.885	20.7	0.151	6.2	35.8594	46	2	1966	2012
SOF_0709	2	4.2	36	13.4		4	SOF_0839	2	4.58	0.883	192.795	12.4	0.11	2.7	35.8978	67	4	1946	2013
SOF_0358	2	0.9	37	11.7		4	SOF_0924	2	3.5	0.69	197.143	13.5	0.093	0.9	35.9183	25	43	1988	2013
SOF_0631	2	2.5	37	16.1		4	SOF_0441	2	5.1	0.889	174.314	13.3	0.118	1.6	36.0156	46	5.9	1966	2012
SOF_0403	2	1.4	37	15.6		4	SOF_0125	2	3.92	0.967	246.684	11.7	0.113	30.7	36.1246	56	10	1956	2012
SOF_0313	2	3.4	37	15.1		4	SOF_0383	2	6.27	1.019	162.52	11.2	0.114	3.5	36.4711	45	3.2	1967	2012
SOF_0115	2	17.9	37	14.2		4	SOF_0709	2	4.74	0.662	139.662	13.4	0.089	4.2	36.4955	71	201.9	1941	2012
SOF_0087	2	0.9	37	10.5		4	SOF_0358	2	5.08	1.113	219.094	11.7	0.13	0.9	36.6498	63	18.7	1949	2012
SOF_0311	2	4.4	37	13.5		4	SOF_0631	2	4.3	0.675	156.977	16.1	0.109	2.5	36.6575	36		1976	2012
SOF_0307	2	3.3	37	13		4	SOF_0403	2	4.57	0.459	100.438	15.6	0.071	1.4	36.7345	63	2.4	1949	2012
SOF_0569	2	3.8	37	14.8		4	SOF_0313	2	7.32	1.13	154.372	15.1	0.171	3.4	36.7347	53	2.5	1959	2012
SOF_0390	2	3.5	37	13.5		4	SOF_0115	2	3.6	1.61	447.222	14.2	0.229	17.9	36.8044	31	2.2	1981	2012
SOF_0646	2	2.9	37	12.3		4	SOF_0087	2	3.58	0.662	184.916	10.5	0.07	0.9	36.8779	28		1983	2011
SOF_0111	2	11.3	37	14.1		4	SOF_0311	2	5.17	0.738	142.747	13.5	0.1	4.4	36.9052	70	3.9	1942	2012
SOF_0653	2	4	37	15		4	SOF_0307	2	5.71	1.055	184.764	13	0.137	3.3	36.9189	62	4.8	1950	2012
SOF_0823	2	4.2	37	14.6		4	SOF_0569	2	4.75	0.744	156.632	14.8	0.11	3.8	37.1135	42	1.8	1970	2012
SOF_0725	2	17.5	38	10		4	SOF_0390	2	6.92	1.448	209.249	13.5	0.196	3.5	37.1165	49	4.4	1963	2012
SOF_0036	2	2.7	38	15.7		4	SOF_0646	2	4.18	0.858	205.263	12.3	0.106	2.9	37.3515	59	6.2	1953	2012
SOF_0310	2	11.6	38	13		4	SOF_0111	2	5.68	1.261	222.007	14.1	0.178	11.3	37.4321	44	4	1968	2012
SOF_0424	2	12.1	38	17.9		4	SOF_0653	2	3.79	0.501	132.19	15	0.075	4	37.4531	45	4.6	1967	2012
SOF_0013	2	1	38	9.4		4	SOF_0823	2	4.85	0.745	153.608	14.6	0.111	4.2	37.4816	37	3.5	1976	2013
SOF_0921	2	5.7	38	9.2		4	SOF_0725	2	4.17	0.952	228.297	10	0.101	17.5	37.7038	55	8.6	1957	2012
SOF_0342	2	7.3	38	13.2		4	SOF_0036	2	5.11	0.462	90.411	15.7	0.073	2.7	37.7469	57	3.6	1954	2011
SOF_0174	2	12.8	38	13.4		4	SOF_0310	2	7.71	1.63	211.414	13	0.212	11.6	37.7884	73	3.1	1939	2012
SOF_0606	2	10	38	14.4		4	SOF_0424	2	8.98	1.954	217.595	17.9	0.349	12.1	37.7991	55	8.5	1957	2012
SOF_0568	2	4.2	38	14.1		4	SOF_0013	2	4.75	0.749	157.684	9.4	0.071	1	37.8145	39	2.4	1972	2011
SOF_0150	2	3	38	10		4	SOF_0921	2	4.56	1.036	227.193	9.2	0.095	5.7	37.9003	42	5.5	1971	2013
SOF_0400	2	1.8	39	13.9		4	SOF_0342	2	5.24	0.801	152.863	13.2	0.106	7.3	38.0334	50	4.6	1962	2012
SOF_0595	2	4.6	39	12.2		4	SOF_0174	2	4.99	0.874	175.15	13.4	0.117	12.8	38.2002	28	8.7	1984	2012
SOF_0658	2	7.4	39	11.2		4	SOF_0606	2	5.33	1.269	238.086	14.4	0.182	10	38.2031	72	5.3	1940	2012
SOF_0162	2	22.1	39	14.9		4	SOF_0568	2	4.64	0.926	199.569	14.1	0.131	4.2	38.3716	69	4	1943	2012
SOF_0070	2	5.5	39	10.4		4	SOF_0150	2	5.32	1.228	230.827	10	0.123	3	38.485	58	7.7	1954	2012
SOF_0100	2	13.9	39	14.9		4	SOF_0400	2	4.78	0.599	125.314	13.9	0.084	1.8	38.5394	35	4.3	1977	2012
SOF_0317	2	2.1	39	13.2		4	SOF_0595	2	2.96	0.306	103.378	12.2	0.037	4.6	38.6159	45		1967	2012
SOF_0323	2	12.2	39	11.2		4	SOF_0658	2	3.58	0.561	156.704	11.2	0.063	7.4	38.7046	48	6	1964	2012
SOF_0930	2	6.3	39	9.8		4	SOF_0162	2	4.84	0.899	185.744	14.9	0.134	22.1	38.8434	68	13.1	1944	2012
SOF_0716	2	2	39	11.9		4	SOF_0070	2	4.75	0.898	189.053	10.4	0.093	5.5	38.8581	30		1981	2011
SOF_0827	2	9.6	39	16.1		4	SOF_0100	2	3.66	1.105	301.913	14.9	0.164	13.9	38.9255	29	3.8	1982	2011
SOF_0703	2	3.5	39	14.2		4	SOF_0317	2	5.65	1.123	198.761	13.2	0.148	2.1	38.9739	56	4.4	1956	2012
SOF_0343	2	4	39	14.3		4	SOF_0323	2	3.67	0.961	261.853	11.2	0.107	12.2	39.0963	21	6.5	1991	2012
SOF_0045	2	27.4	39	14.9		4	SOF_0930	2	4.45	0.85	191.011	9.8	0.084	6.3	39.2252	32	3.5	1981	2013
SOF_0996	2	4.7	40	20		4	SOF_0716	2	3.24	0.95	293.21	11.9	0.113	2	39.2578	47	3.1	1965	2012
SOF_0735	2	0.9	40	13.1		4	SOF_0827	2	4.56	0.759	166.447	16.1	0.122	9.6	39.2843	51	5	1962	2013
SOF_0338	2	4.2	40	13.6		4	SOF_0703	2	3.63	0.394	108.54	14.2	0.056	3.5	39.3283	24	1.8	1988	2012
SOF_0110	2	1	40	10.6		4	SOF_0343	2	4.26	0.589	138.263	14.3	0.085	4	39.3995	19	2.6	1993	2012
SOF_0969	2	4.9	40	12.4		4	SOF_0045	2	5.26	1.046	198.859	14.9	0.156	27.4	39.4336	31	3	1980	2011
SOF_0121	2	16.9	40	17.2		4	SOF_0996	2	4.86	0.508	104.527	20	0.102	4.7	39.5354	30	2.4	1983	2013
SOF_0938	2	2.6	40	11.8		4	SOF_0735	2	4.02	0.511	127.114	13.1	0.067	0.9	39.6284	44	4	1968	2012
SOF_0123	2	7.1	40	11.5		4	SOF_0338	2	7.1	1.426	200.845	13.6	0.194	4.2	39.6943	26	4.3	1986	2012
SOF_0151	2	14.2	40	10.6		4	SOF_0110	2	3.48	1.076	309.195	10.6	0.114	1	39.7289	69	4.3	1943	2012
SOF_0689	2	64.5	40	17.6		4	SOF_0969	2	4.5	1.01	224.444	12.4	0.126	4.9	39.7582	64	3.3	1949	2013
SOF_0360	2	12.4	40	13.4		4	SOF_0121	2	6.63	1.05	158.371	17.2	0.181	16.9	39.7736	37	3.4	1975	2012
SOF_0993	2	9.8	40	11.8		4	SOF_0938	2	5.4	1.143	211.667	11.8	0.135	2.6	39.8962	56	4.1	1957	2013
SOF_0302	2	1.8	41	13.1		4	SOF_0123	2	5.26	0.626	119.011	11.5	0.072	7.1	39.9338	26	4.2	1986	2012
SOF_0359	2	1.5	41	12.6		4	SOF_0151	2	5.98	1.387	231.94	10.6	0.147	14.2	40.3259	33	6.1	1979	2012
SOF_0600	2	8.5	41	17.4		4	SOF_0689	2	6.28	0.93	148.089	17.6	0.164	64.5	40.3667	55	4	1957	2012
SOF_0191	2	10.3	41	21		4	SOF_0360	2	6.08	1.117	183.717	13.4	0.15	12.4	40.4297	48	4.9	1964	2012
SOF_0988	2	0.9	41	13.3		4	SOF_0993	2	3.42	0.684	200	11.8	0.081	9.8	40.4398	39		1974	2013
SOF_0327	2	8.9	41	12.2		4	SOF_0302	2	5.1	0.84	164.706	13.1	0.11	1.8	40.5625	40	3.7	1972	2012
SOF_0373	2	9.8	41	13.6		4	SOF_0359	2	5.24	1.066	203.435	12.6	0.134	1.5	40.5895	53	5.2	1959	2012
SOF_0152	2	3	41	13.4		4	SOF_0600	2	3.86	0.369	95.5959	17.4	0.064	8.5	40.6514	37	2.5	1975	2012
SOF_0058	2	13.4	41	10.8		4	SOF_0191	2	4.78	0.991	207.322	21	0.208	10.3	40.692	48	4.4	1964	2012
SOF_0081	2	18.4	41	10.7		4	SOF_0988	2	4.59	0.843	183.66	13.3	0.112	0.9	40.7025	65		1948	2013
SOF_0382	2	14.7	41	17.2		4	SOF_0327	2	3.39	0.411	121.239	12.2	0.05	8.9	40.8081	27	3.8	1985	2012
SOF_0430	2	5.1	41	14.2		4	SOF_0373	2	5.06	0.773	152.767	13.6	0.105	9.8	40.8448	43	6.5	1969	2012
SOF_0399	2	3.6	41	14.1		4	SOF_0152	2	5.57	0.859	154.219	13.4	0.115	3	40.8905	56	3.4	1956	2012
SOF_0073	2	4.4	41	12.9		4	SOF_0058	2	3.8	0.981	258.158	10.8	0.106	13.4	40.8983	25	2.6	1986	2011
SOF_0410	2	3.8	41	14.7		4	SOF_0081	2	4.05	0.775	191.358	10.7	0.083	18.4	41.0019	53	7.1	1958	2011
SOF_0364	2	20.5	41	14		4	SOF_0382	2	4.3	0.818	190.233	17.2	0.141	14.7	41.0191	63	9.3	1949	2012
SOF_0479	2	5.7	41	15.3		4	SOF_0430	2	6.14	1.193	194.3	14.2	0.17	5.1	41.0253	36		1976	2012
SOF_0637	2	5.1	41	13.5		4	SOF_0399	2	3.98	0.888	223.116	14.1	0.125	3.6	41.0383	38	3.3	1974	2012
SOF_0809	2	3.5	41	12.6		4	SOF_0073	2	4.39	0.647	147.38	12.9	0.084	4.4	41.1758	24		1987	2011
SOF_0699	2	7.7	41	15.1		4	SOF_0410	2	4.62	0.626	135.498	14.7	0.092	3.8	41.1765	41	3.2	1971	2012
SOF_0196	2	14.7	42	18.6		4	SOF_0364	2	5.33	1.145	214.822	14	0.161	20.5	41.2457	41	4.7	1971	2012
SOF_0414	2	10.3	42	13		4	SOF_0479	2	4.41	0.828	187.755	15.3	0.127	5.7	41.3124	49	3.3	1963	2012
SOF_0503	2	9.2	42	12.4		4	SOF_0637	2	4.66	0.527	113.09	13.5	0.071	5.1	41.3223	58	5.5	1954	2012
SOF_0509	2	14.1	42	15.1		4	SOF_0809	2	4.1	0.803	195.854	12.6	0.101	3.5	41.3495	48	4.9	1964	2012
SOF_0340	2	10.5	42	15.6		4	SOF_0699	2	4.85	0.59	121.649	15.1	0.089	7.7	41.3845	72	10	1940	2012
SOF_0573	2	5.8	42	12.1		4	SOF_0196	2	4.62	0.678	146.753	18.6	0.126	14.7	41.5917	37	3.6	1975	2012
SOF_0886	2	5.3	42	15.2		4	SOF_0414	2	8.07	0.988	122.429	13	0.128	10.3	41.5958	62	5.6	1950	2012
SOF_0901	2	6.8	42	11.8		4	SOF_0503	2	3.38	0.743	219.822	12.4	0.092	9.2	41.6312	28	3.8	1984	2012
SOF_0720	2	15.5	42	14.8		4	SOF_0509	2	4.01	0.956	238.404	15.1	0.144	14.1	41.8711	18	6.7	1994	2012
SOF_0685	2	6.1	42	10.4		4	SOF_0340	2	4.91	1.103	224.644	15.6	0.173	10.5	41.8793	47	4.3	1965	2012
SOF_0004	2	12.2	43	20.6		4	SOF_0573	2	3.81	0.741	194.488	12.1	0.089	5.8	41.9753	35	5.4	1977	2012
SOF_0434	2	6.5	43	12.8		4	SOF_0886	2	5.99	0.947	158.097	15.2	0.144	5.3	42.1407	33	3.3	1980	2013
SOF_0066	2	2.7	43	16.7		4	SOF_0901	2	4.72	1.007	213.347	11.8	0.119	6.8	42.341	56	5.1	1957	2013
SOF_0661	2	8.4	43	13		4	SOF_0720	2	4.42	0.836	189.14	14.8	0.123	15.5	42.3669	42	5.4	1970	2012
SOF_0102	2	1.8	43	11.9		4	SOF_0685	2	4.56	1.09	239.035	10.4	0.113	6.1	42.3832	44	7.8	1968	2012
SOF_0413	2	27.2	43	13.3		4	SOF_0004	2	4.97	0.52	104.628	20.6	0.107	12.2	42.6792	62	5.9	1949	2011
SOF_0732	2	7.1	43	14.4		4	SOF_0434	2	6.13	0.877	143.067	12.8	0.113	6.5	42.6813	31	6.5	1981	2012
SOF_0050	2	10.7	43	16.9		4	SOF_0066	2	3.38	0.505	149.408	16.7	0.084	2.7	42.765	65	5.2	1946	2011
SOF_0040	2	22.2	43	17.5		4	SOF_0661	2	4.73	0.666	140.803	13	0.087	8.4	42.7734	38	4.6	1974	2012
SOF_0091	2	8.5	43	13		4	SOF_0102	2	3.66	0.61	166.667	11.9	0.072	1.8	42.8695	59	2.5	1952	2011
SOF_0440	2	11.8	43	12.1		4	SOF_0413	2	4.85	0.723	149.072	13.3	0.096	27.2	42.9315	25	6.3	1987	2012
SOF_0186	2	5.4	43	13.4		4	SOF_0732	2	5.01	0.787	157.086	14.4	0.113	7.1	43.1107	46	6.7	1966	2012
SOF_0475	2	3.1	44	12.4		4	SOF_0050	2	3.36	0.437	130.06	16.9	0.074	10.7	43.1834	31	3.3	1980	2011
SOF_0021	2	4.3	44	10.3		4	SOF_0040	2	4.8	0.773	161.042	17.5	0.135	22.2	43.2653	30	7.2	1981	2011
SOF_0072	2	11.6	44	13.4		4	SOF_0091	2	4.11	0.648	157.664	13	0.084	8.5	43.315	58	4.1	1953	2011
SOF_0987	2	1.4	44	14.3		4	SOF_0440	2	4.52	1.3	287.611	12.1	0.157	11.8	43.4225	58	7.8	1954	2012
SOF_0165	2	4.4	44	10.6		4	SOF_0186	2	4.24	0.551	129.953	13.4	0.074	5.4	43.4265	43	6.1	1969	2012
SOF_1003	2	10.9	44	13.8		4	SOF_0475	2	5.06	0.691	136.561	12.4	0.085	3.1	43.6496	49	5.7	1963	2012
SOF_0339	2	6	44	15		4	SOF_0021	2	4.57	1.26	275.711	10.3	0.13	4.3	43.6959	57	5.1	1954	2011
SOF_0825	2	13.8	44	11.7		4	SOF_0072	2	5.02	0.85	169.323	13.4	0.114	11.6	43.7034	46	8	1965	2011
SOF_0164	2	16.6	44	12.4		4	SOF_0987	2	4.83	0.567	117.391	14.3	0.081	1.4	43.734	56	3.2	1957	2013
SOF_0423	2	11.3	44	16.8		4	SOF_0165	2	3.75	0.743	198.133	10.6	0.079	4.4	43.7737	56	5.2	1956	2012
SOF_0380	2	5.6	44	12.9		4	SOF_1003	2	4.74	0.602	127.004	13.8	0.083	10.9	43.7833	70	3.3	1943	2013
SOF_0315	2	4	44	15.4		4	SOF_0339	2	4.43	1.055	238.149	15	0.159	6	43.9292	24	1.6	1988	2012
SOF_0961	2	4.2	44	13		4	SOF_0825	2	5.24	0.96	183.206	11.7	0.113	13.8	44.0051	50	4.1	1963	2013
SOF_0098	2	6.4	44	14.8		4	SOF_0164	2	5.54	0.999	180.325	12.4	0.124	16.6	44.0138	57	7.6	1955	2012
SOF_0582	2	5.1	44	15.7		4	SOF_0423	2	5.26	0.668	126.996	16.8	0.112	11.3	44.0234	40	4	1972	2012
SOF_0019	2	4.6	44	11.6		4	SOF_0380	2	7.03	1.345	191.323	12.9	0.174	5.6	44.0405	42	2.9	1970	2012
SOF_0330	2	9.4	44	22.3		4	SOF_0315	2	6.19	1.136	183.522	15.4	0.175	4	44.2209	64	6.1	1948	2012
SOF_0075	2	20.3	45	15		4	SOF_0961	2	5.71	0.999	174.956	13	0.129	4.2	44.2531	44	1.6	1969	2013
SOF_0849	2	4.2	45	12.7		4	SOF_0098	2	2.78	0.428	153.957	14.8	0.063	6.4	44.2561	69	11	1942	2011
SOF_0193	2	9.8	45	16.6		4	SOF_0582	2	4.91	0.745	151.731	15.7	0.117	5.1	44.2735	63	2	1949	2012
SOF_0409	2	3.1	45	16.6		4	SOF_0019	2	4.64	0.527	113.578	11.6	0.061	4.6	44.3102	35	3.8	1976	2011
SOF_0655	2	5.9	45	13		4	SOF_0330	2	4.47	0.684	153.02	22.3	0.153	9.4	44.3962	50	3.9	1962	2012
SOF_0795	2	9	45	13.3		4	SOF_0075	2	4.2	0.525	125	15	0.078	20.3	44.6243	52	2	1959	2011
SOF_0064	2	10.7	45	12.5		4	SOF_0849	2	4.6	0.82	178.261	12.7	0.104	4.2	44.709	44	4.7	1969	2013
SOF_0025	2	5.1	45	13.7		4	SOF_0193	2	4.71	0.636	135.032	16.6	0.106	9.8	44.8097	31	3.6	1981	2012
SOF_0438	2	9.5	45	13.4		4	SOF_0409	2	6.02	1.439	239.037	16.6	0.238	3.1	44.8685	47	7.4	1965	2012
SOF_0462	2	5.8	46	17.2		4	SOF_0655	2	5.33	0.704	132.083	13	0.091	5.9	45.0865	34	6.6	1978	2012
SOF_0411	2	3	46	17.2		4	SOF_0795	2	4.37	0.762	174.371	13.3	0.101	9	45.1903	51	6.2	1961	2012
SOF_0986	2	8	46	13.2		4	SOF_0064	2	5.69	0.989	173.814	12.5	0.124	10.7	45.316	40	3.2	1971	2011
SOF_0180	2	3.1	46	14.9		4	SOF_0025	2	4.27	1.062	248.712	13.7	0.146	5.1	45.3599	52	1.7	1959	2011
SOF_0718	2	12.1	46	12.2		4	SOF_0438	2	5.13	0.881	171.735	13.4	0.118	9.5	45.3622	52	6.5	1960	2012
SOF_0010	2	6.7	46	11.1		4	SOF_0462	2	5	0.825	165	17.2	0.142	5.8	45.5476	61	9.3	1951	2012
SOF_0002	2	3.5	46	10		4	SOF_0411	2	4.76	0.691	145.168	17.2	0.119	3	45.6104	37	6.5	1975	2012
SOF_0055	2	10.9	46	14		4	SOF_0986	2	3.3	0.655	198.485	13.2	0.087	8	45.6482	38		1975	2013
SOF_0728	2	13.5	46	12.5		4	SOF_0180	2	4.42	0.617	139.593	14.9	0.092	3.1	45.7004	48	4.5	1964	2012
SOF_0918	2	20	46	17		4	SOF_0718	2	4.15	0.485	116.867	12.2	0.059	12.1	45.7267	65	4.5	1947	2012
SOF_0852	2	5.8	46	13.7		4	SOF_0010	2	3.58	0.893	249.441	11.1	0.099	6.7	45.7628	46	2.7	1965	2011
SOF_0015	2	10.6	46	10.5		4	SOF_0002	2	3.73	0.614	164.611	10	0.061	3.5	45.775	45	3	1966	2011
SOF_0124	2	4.4	46	15.3		4	SOF_0055	2	3.73	0.588	157.641	14	0.083	10.9	45.8035	63	7.3	1948	2011
SOF_0616	2	18.7	46	10.6		4	SOF_0728	2	5.06	0.642	126.877	12.5	0.08	13.5	45.8121	64	4.7	1948	2012
SOF_0401	2	5.5	46	12.8		4	SOF_0918	2	4.67	1.532	328.051	17	0.26	20	45.8667	28	3.8	1985	2013
SOF_0318	2	10.9	46	12.8		4	SOF_0852	2	3.55	0.702	197.746	13.7	0.096	5.8	45.9176	50	11.8	1963	2013
SOF_0840	2	14.8	46	15		4	SOF_0015	2	4.66	0.937	201.073	10.5	0.098	10.6	45.9182	48	6.8	1963	2011
SOF_0567	2	15	46	14		4	SOF_0124	2	6.51	1.324	203.379	15.3	0.202	4.4	45.9548	46	2.5	1966	2012
SOF_0608	2	12.6	47	12.9		4	SOF_0616	2	5.35	1.669	311.963	10.6	0.176	18.7	45.977	55	8.5	1957	2012
SOF_0350	2	26.2	47	14.4		4	SOF_0401	2	4.73	0.523	110.571	12.8	0.067	5.5	46.2522	42	4.4	1970	2012
SOF_0053	2	6.5	47	19.8		4	SOF_0318	2	5.02	0.79	157.371	12.8	0.101	10.9	46.2616	20	3.7	1992	2012
SOF_0035	2	13.9	47	16.8		4	SOF_0840	2	4.1	0.825	201.22	15	0.124	14.8	46.2694	51	4.9	1962	2013
SOF_0508	2	4.4	47	11.6		4	SOF_0567	2	4.06	1.041	256.404	14	0.146	15	46.2946	41	2.7	1971	2012
SOF_0596	2	4.4	47	13.7		4	SOF_0608	2	4.87	1.078	221.355	12.9	0.139	12.6	46.6686	52	2.6	1960	2012
SOF_0105	2	11.1	47	12.1		4	SOF_0350	2	4.15	0.731	176.145	14.4	0.105	26.2	46.6797	67	8.7	1945	2012
SOF_0605	2	35.9	47	15.2		4	SOF_0053	2	4.37	0.672	153.776	19.8	0.133	6.5	46.7128	46	2.2	1965	2011
SOF_0407	2	9.6	47	16.4		4	SOF_0035	2	5.43	1.304	240.147	16.8	0.219	13.9	46.8245	36	9.4	1975	2011
SOF_0457	2	2.6	47	12.6		4	SOF_0508	2	3.82	0.549	143.717	11.6	0.064	4.4	46.9418	45	2.6	1967	2012
SOF_0063	2	6.8	48	15.8		4	SOF_0596	2	5.08	0.731	143.898	13.7	0.1	4.4	46.9896	36	1.7	1976	2012
SOF_0456	2	11.9	48	12.7		4	SOF_0105	2	3.4	0.945	277.941	12.1	0.115	11.1	47.1074	61	3.4	1950	2011
SOF_0034	2	5.5	48	10.2		4	SOF_0605	2	5.31	0.609	114.689	15.2	0.093	35.9	47.1296	46	12.4	1966	2012
SOF_0649	2	14.3	48	13.2		4	SOF_0407	2	3.77	0.46	122.016	16.4	0.075	9.6	47.1584	51	7.2	1961	2012
SOF_0088	2	9.5	48	12.7		4	SOF_0457	2	5.37	0.997	185.661	12.6	0.126	2.6	47.301	33	4.4	1979	2012
SOF_0195	2	3.4	48	0		4	SOF_0063	2	3.49	0.439	125.788	15.8	0.07	6.8	47.5	53	2.6	1958	2011
SOF_0341	2	9.2	48	13.4		4	SOF_0456	2	4.1	0.46	112.195	12.7	0.058	11.9	47.7801	46	5.9	1966	2012
SOF_0834	2	9.5	49	12.4		4	SOF_0034	2	3.19	0.643	201.567	10.2	0.066	5.5	48.0088	34		1977	2011
SOF_0074	2	8.7	49	12.4		4	SOF_0649	2	4.48	0.941	210.045	13.2	0.124	14.3	48.0805	46	5.3	1966	2012
SOF_0379	2	11.9	49	19.4		4	SOF_0088	2	4.39	1.011	230.296	12.7	0.128	9.5	48.4114	53	3.6	1958	2011
SOF_0153	2	3.4	49	13.8		4	SOF_0195	2	NA	NA	NA	NA	NA	3.4	48.4554	53	4.3	1959	2012
SOF_0367	2	8.4	49	14.9		4	SOF_0341	2	3.82	0.887	232.199	13.4	0.119	9.2	48.4892	48	6.8	1964	2012
SOF_0089	2	1.5	49	13.3		4	SOF_0834	2	3.69	0.644	174.526	12.4	0.08	9.5	48.5551	22	6.3	1991	2013
SOF_0989	2	9.3	49	18.8		4	SOF_0074	2	4.73	0.745	157.505	12.4	0.092	8.7	48.6281	50	2.4	1961	2011
SOF_0369	2	8.1	49	14.8		4	SOF_0379	2	5.06	0.598	118.182	19.4	0.116	11.9	48.6485	33	8.1	1979	2012
SOF_0756	2	8.4	49	16.2		4	SOF_0153	2	4.51	0.816	180.931	13.8	0.112	3.4	48.8177	48	3.4	1964	2012
SOF_0178	2	7.5	49	11.1		4	SOF_0367	2	5.39	0.711	131.911	14.9	0.106	8.4	49.1071	31	10.3	1981	2012
SOF_0086	2	8.7	50	11.9		4	SOF_0089	2	4.37	0.435	99.5423	13.3	0.058	1.5	49.2042	42	2.6	1969	2011
SOF_0188	2	12.8	50	13.4		4	SOF_0989	2	6.25	1.124	179.84	18.8	0.211	9.3	49.2684	61	4.4	1952	2013
SOF_0461	2	8.4	50	17		4	SOF_0369	2	4.12	0.551	133.738	14.8	0.082	8.1	49.4266	38	6	1974	2012
SOF_0097	2	7.9	50	12		4	SOF_0756	2	3.4	0.48	141.176	16.2	0.078	8.4	49.4285	40	3.6	1972	2012
SOF_0301	2	6.7	50	13.2		4	SOF_0178	2	3.7	0.713	192.703	11.1	0.079	7.5	49.4869	38	5.6	1974	2012
SOF_0348	2	12.1	50	14.1		4	SOF_0086	2	4.87	1.225	251.54	11.9	0.145	8.7	49.5081	48	3.6	1963	2011
SOF_0175	2	24.4	50	12.5		4	SOF_0188	2	4.22	0.733	173.697	13.4	0.098	12.8	49.6032	47	7.3	1965	2012
SOF_0447	2	22.8	50	13.7		4	SOF_0461	2	4.74	0.684	144.304	17	0.116	8.4	49.7449	33	2.8	1979	2012
SOF_0453	2	5.7	51	13.3		4	SOF_0097	2	3.98	0.431	108.291	12	0.052	7.9	49.8128	0	1.9	1982	1982
SOF_0427	2	8.9	51	14.7		4	SOF_0301	2	4.91	0.782	159.267	13.2	0.103	6.7	50.0283	60	8	1951	2011
SOF_0421	2	3.1	51	23.3		4	SOF_0348	2	5.35	0.863	161.308	14.1	0.122	12.1	50.2076	34	4	1978	2012
SOF_0037	2	14.1	51	11.8		4	SOF_0175	2	3.75	0.987	263.2	12.5	0.123	24.4	50.2349	53	7.9	1959	2012
SOF_0667	2	11.8	51	12.7		4	SOF_0447	2	5.64	0.982	174.113	13.7	0.134	22.8	50.3086	32	10	1980	2012
SOF_0061	2	15.1	51	12.7		4	SOF_0453	2	5.62	1.017	180.961	13.3	0.135	5.7	50.519	41	3.5	1971	2012
SOF_0062	2	15.7	51	19.7		4	SOF_0427	2	6.48	1.588	245.062	14.7	0.233	8.9	50.6887	37	9.1	1975	2012
SOF_0381	2	5.6	51	14.6		4	SOF_0421	2	5.33	0.581	109.006	23.3	0.136	3.1	50.7812	61	4.9	1951	2012
SOF_0347	2	4.1	52	14		4	SOF_0037	2	3.36	0.607	180.655	11.8	0.071	14.1	50.8854	40	4.3	1971	2011
SOF_0142	2	17.2	52	14.7		4	SOF_0667	2	4.64	0.573	123.491	12.7	0.073	11.8	50.9343	37	4.7	1975	2012
SOF_0076	2	16	52	17.9		4	SOF_0061	2	4.38	0.684	156.164	12.7	0.087	15.1	51.0558	38	5.7	1973	2011
SOF_0415	2	2.3	52	15.4		4	SOF_0062	2	6.13	1.035	168.842	19.7	0.204	15.7	51.2397	55	10.2	1956	2011
SOF_0905	2	6.4	52	16.5		4	SOF_0381	2	5.55	0.736	132.613	14.6	0.107	5.6	51.2627	47	3.1	1965	2012
SOF_0344	2	8.4	52	11.6		4	SOF_0347	2	5.46	1.106	202.564	14	0.155	4.1	51.6157	54	7.6	1958	2012
SOF_0597	2	16.3	52	13.6		4	SOF_0142	2	4.3	0.867	201.628	14.7	0.127	17.2	51.7969	51	7.6	1961	2012
SOF_0069	2	0.9	52	14.5		4	SOF_0076	2	6.65	0.569	85.5639	17.9	0.102	16	51.8359	60	2.6	1951	2011
SOF_0065	2	16.2	53	15.9		4	SOF_0415	2	4.66	0.507	108.798	15.4	0.078	2.3	51.8561	45	7.8	1967	2012
SOF_0385	2	20.1	53	11.2		4	SOF_0905	2	3.52	0.485	137.784	16.5	0.08	6.4	52.1469	29	5.4	1984	2013
SOF_0006	2	8.1	53	11.1		4	SOF_0344	2	4.9	0.824	168.163	11.6	0.095	8.4	52.2314	32	2.8	1980	2012
SOF_0189	2	14.6	53	14.5		4	SOF_0597	2	3.7	0.633	171.081	13.6	0.086	16.3	52.2572	35	3.7	1977	2012
SOF_0643	2	38.2	53	13.9		4	SOF_0069	2	4.79	0.532	111.065	14.5	0.077	0.9	52.475	25	4.2	1986	2011
SOF_0029	2	3.6	53	11.5		4	SOF_0065	2	4.73	0.689	145.666	15.9	0.11	16.2	52.5	57	6.6	1954	2011
SOF_0083	2	28.6	53	12.2		4	SOF_0385	2	3.92	0.52	132.653	11.2	0.058	20.1	52.5192	22	11.3	1990	2012
SOF_0431	2	1.5	54	11.5		4	SOF_0006	2	3.71	0.818	220.485	11.1	0.091	8.1	52.5794	62	9.3	1949	2011
SOF_0103	2	3.7	54	11.9		4	SOF_0189	2	4.29	0.719	167.599	14.5	0.104	14.6	52.596	44	6.7	1968	2012
SOF_0459	2	25	54	15.3		4	SOF_0643	2	4.78	1.035	216.527	13.9	0.144	38.2	52.649	46	10.5	1966	2012
SOF_0978	2	6.6	55	16.3		4	SOF_0029	2	4.16	0.732	175.962	11.5	0.084	3.6	53.04	45	3.6	1966	2011
SOF_0437	2	15.6	55	15.8		4	SOF_0083	2	4.03	0.832	206.452	12.2	0.101	28.6	53.1463	51	5.5	1960	2011
SOF_0406	2	5.2	55	13.6		4	SOF_0431	2	5.48	0.856	156.204	11.5	0.098	1.5	53.6678	44	3.3	1968	2012
SOF_0090	2	12.6	55	15.1		4	SOF_0103	2	3.56	0.579	162.64	11.9	0.069	3.7	53.9857	49	6	1962	2011
SOF_0306	2	5.9	56	12.7		4	SOF_0459	2	3.48	0.683	196.264	15.3	0.105	25	54.1714	27	7.5	1985	2012
SOF_0018	2	10.3	56	11.9		4	SOF_0978	2	3.93	0.718	182.697	16.3	0.117	6.6	54.5386	34	4.5	1979	2013
SOF_0395	2	7.2	56	13.1		4	SOF_0437	2	4.72	0.804	170.339	15.8	0.127	15.6	54.9128	29	8.1	1983	2012
SOF_0048	2	7.3	56	11.4		4	SOF_0406	2	4.14	0.693	167.391	13.6	0.094	5.2	55.3623	33	4.9	1979	2012
SOF_0334	2	1.7	57	14.5		4	SOF_0090	2	4.15	0.598	144.096	15.1	0.09	12.6	55.4602	53	9.4	1958	2011
SOF_0857	2	21.2	57	13.5		4	SOF_0306	2	6.82	0.967	141.789	12.7	0.123	5.9	55.7411	49	4.3	1963	2012
SOF_0942	2	12.8	58	14.5		4	SOF_0018	2	4.66	0.723	155.15	11.9	0.086	10.3	56.0483	26	4.9	1985	2011
SOF_0016	2	29.7	58	12.3		4	SOF_0395	2	4.5	0.768	170.667	13.1	0.1	7.2	56.0804	31	5.8	1981	2012
SOF_0326	2	7.1	58	12.5		4	SOF_0048	2	3.92	0.626	159.694	11.4	0.071	7.3	56.3668	44	4	1967	2011
SOF_0077	2	29	59	11.8		4	SOF_0334	2	4.63	0.507	109.503	14.5	0.074	1.7	56.7749	26	4.9	1986	2012
SOF_0405	2	6.5	60	12.3		4	SOF_0857	2	3.8	0.535	140.789	13.5	0.072	21.2	56.9019	41	8.8	1972	2013
SOF_0455	2	20.8	60	15.2		4	SOF_0942	2	4.79	0.956	199.582	14.5	0.138	12.8	57.8512	52	3.6	1961	2013
SOF_0129	2	13.6	61	14.5		4	SOF_0016	2	4.77	0.772	161.845	12.3	0.095	29.7	57.964	47	12.6	1964	2011
SOF_0408	2	49.3	62	13.7		4	SOF_0326	2	4.63	0.669	144.492	12.5	0.084	7.1	58.1061	60	6.6	1952	2012
SOF_0867	2	8.3	63	16.2		4	SOF_0077	2	4.94	0.843	170.648	11.8	0.1	29	59.4922	48	4.2	1963	2011
SOF_0442	2	17.1	63	16.5		4	SOF_0405	2	5.19	0.669	128.902	12.3	0.082	6.5	59.788	49	6.3	1963	2012
SOF_0052	2	10	64	15.1		4	SOF_0455	2	2.65	0.541	204.151	15.2	0.082	20.8	60.2426	28	7.5	1984	2012
SOF_0001	2	5.2	67	12.5		4	SOF_0129	2	4.44	1.081	243.468	14.5	0.157	13.6	60.9394	51	8	1961	2012
SOF_0028	2	13.5	70	11.2		4	SOF_0408	2	3.54	0.522	147.458	13.7	0.071	49.3	61.9103	53	10	1959	2012
SOF_0393	2	11.7	71	12.8		4	SOF_0867	2	5.53	0.677	122.423	16.2	0.11	8.3	62.8176	55	7	1958	2013
SOF_0420	2	20.3		14.3		4	SOF_0442	2	4.32	0.227	52.5463	16.5	0.037	17.1	62.9252	49	9.8	1963	2012
SOF_0771		0.9	20	11.7		4	SOF_0052	2	4.67	0.749	160.385	15.1	0.113	10	63.8281	41	2.1	1970	2011
SOF_0662		0.9	22	14.6		4	SOF_0001	2	4.11	0.748	181.995	12.5	0.094	5.2	67.4738	37	14.4	1974	2011
SOF_0527		0.9	27	13		4	SOF_0028	2	4.03	0.864	214.392	11.2	0.097	13.5	69.8086	31	4.7	1980	2011
SOF_0131		14.3	49	20		4	SOF_0393	2	3.52	0.806	228.977	12.8	0.103	11.7	70.519	47	7.4	1965	2012
						4	SOF_0420	2	7.58	1.219	160.818	14.3	0.174	20.3		66	11.6	1946	2012
						4	SOF_0131		4.42	0.931	210.633	20	0.186	14.3	49.1493		20.3		2012

## Sheet: Raw data
S1 Table: Raw data of the A) Basic study population and the B) Validation population
A) Basic study population															A) Validation population
Code	Gender (1=male)	hand grip (kg)	BMI (kg/m2)	CoQ10/cholesterol (µmol/mol)	age (years)		Code	Gender (2=female)	hand grip (kg)	BMI (kg/m2)	CoQ10/cholesterol (µmol/mol)	age (years)			Code	Gender (1=male)	hand grip (kg)	BMI (kg/m2)	CoQ10/cholesterol (µmol/mol)	age (years)		Code	Gender (2=female)	hand grip (kg)	BMI (kg/m2)	CoQ10/cholesterol (µmol/mol)	age (years)
1	1	51.5	28.38	222.339	47.1		179	2	24.5	26.5	184.474	54.7			1	1	21.2	16.0709	104.959	50		342	2	10.15	16.1362	155.008	73
2	1	60	26.54	205.83	36.6		180	2	31.5	26.22	181.909	51.7			2	1	45.3	19.5354	236.072	47		343	2	27.65	16.3322	108.44	41
3	1	62.5	24.87	182.641	48.5		181	2	31	21.88	121.852	40.5			3	1	35.5	19.8873	131.183	44		344	2	23.75	16.5607	241.801	27
4	1	52.5	24.78	246.625	48.2		182	2	35	31.18	146.955	36.6			4	1	40.05	20.4359	186.875	40		345	2	16.4	17.326	123.358	57
5	1	40.5	21.01	197.43	32.4		183	2	30	30.81	167.287	51.9			5	1	45.5	20.5804	158.108	22		346	2	19.25	17.4694	157.88	34
6	1	53.5	36.01	301.477	44.5		184	2	26.5	21.95	161.001	23.8			6	1	42.65	20.794	148.29	57		347	2	29.95	17.8516	207.243	47
7	1	50	30.79	205.971	51.5		185	2	37	25.69	236.679	41.9			7	1	37.9	20.8483	175.63	49		348	2	37.2	17.8566	94.1176	27
8	1	42	29.48	112.882	50.3		186	2	33.5	24.58	154.974	44			8	1	35.25	21.1327	185.393	28		349	2	20.1	17.8571	173.285	58
9	1	46	26.3	206.582	39.8		187	2	34.5	21.41	404.322	30.6			9	1	41.7	21.1916	192.744	71		350	2	27.7	18.1075	169.557	48
10	1	67.5	23.55	145.945	49		188	2	29.5	22.32	189.951	55.5			10	1	39.45	21.5455	136.686	77		351	2	26	18.2099	123.593	67
11	1	61	25.54	197.742	30.2		189	2	33	31.89	309.104	34.3			11	1	28.85	21.6263	191.516	80		352	2	21.95	18.2531	117.932	26
12	1	47.5	23.77	172.318	43.1		190	2	49.5	27.46	204.385	28.8			12	1	22.75	21.7009	258.432	72		353	2	26.8	18.3391	225.185	30
13	1	47.5	31.95	326.966	42.6		191	2	30.5	19.69	196.327	51.3			13	1	42.3	21.8233	152.867	45		354	2	27.25	18.4672	107.812	49
14	1	58	27.76	190.077	55.2		192	2	31	23.03	188.176	22.1			14	1	27.05	21.8579	128.383	62		355	2	26.05	18.5898	186.645	34
15	1	57	26.32	214.427	24.2		193	2	31	25.22	275.904	42.9			15	1	39.15	21.8878	144.488	52		356	2	29.4	18.6107	108.879	48
16	1	60	29.74	196.995	55.8		194	2	32.5	26.77	189.765	48.3			16	1	48.55	21.9623	123.028	56		357	2	7.9	18.6159	119.769	33
17	1	47.5	22.6	151.775	31.4		195	2	34.5	20.98	231.492	47.6			17	1	56.85	22.0062	285.039	26		358	2	22.15	18.7017	134.783	67
18	1	65	31.6	182.612	35.9		196	2	23	22.31	206.761	61			18	1	33.35	22.0616	224.297	54		359	2	30.45	18.7161	159.236	55
19	1	55	22.82	346.118	44.9		197	2	42.5	31.89	183.986	34.8			19	1	32.55	22.1768	200.488	75		360	2	20.85	18.8615	141.164	20
20	1	37.5	24.49	246.687	42.8		198	2	40.5	22.76	178.917	27.2			20	1	32.2	22.2367	90.8136	76		361	2	33.75	18.9919	108.401	40
21	1	69	24.49	212.766	49.2		199	2	39	24.44	143.902	33.4			21	1	26.85	22.2642	196.419	48		362	2	36.3	19.0317	103.436	22
22	1	72	27.09	142.407	57.1		200	2	19	22.64	127.154	54.1			22	1	36.35	22.2644	231.59	76		363	2	27.55	19.047	118.024	47
23	1	31	21.33	182.08	24.6		201	2	35	26.7	168.65	51.6			23	1	25.6	22.2656	148.767	22		364	2	29.3	19.082	213.778	29
24	1	49.5	24.97	106.752	44.3		202	2	29.5	27.77	152.479	28.9			24	1	43.3	22.2838	195.11	70		365	2	24.7	19.0972	149.854	52
25	1	48	21.64	170.433	26		203	2	29.5	24.91	255.687	26			25	1	46.75	22.3457	153.318	29		366	2	15.85	19.2188	118.376	55
26	1	48.5	23.15	169.782	21.7		204	2	24	28.08	199.512	52.4			26	1	32.7	22.4007	135.244	74		367	2	23.95	19.219	218.534	51
27	1	47	20.28	230.847	35.1		205	2	37	36.85	158.209	46.4			27	1	35.75	22.4108	248.997	56		368	2	23.55	19.446	215.655	21
28	1	50.5	24.95	292.499	38.8		206	2	14	18.67	153.928	29.3			28	1	34.2	22.5268	116.511	63		369	2	11.9	19.654	234.956	50
29	1	49.5	28.72	212.89	38.1		207	2	36.5	25	153.473	25.3			29	1	31.35	22.5617	231.423	77		370	2	24.3	19.6641	71.7678	49
30	1	65.5	28.37	180.74	40.6		208	2	34	21.77	173.65	39.7			30	1	34.95	22.6757	146.572	72		371	2	19.65	19.6997	199.679	27
31	1	46.5	23.57	144.891	20.9		209	2	27	19.36	133.086	40.9			31	1	42.25	22.694	160.453	46		372	2	23.95	19.7846	123.353	28
32	1	58	30.47	224.084	53.3		210	2	44.5	29.05	183.915	50.6			32	1	40.3	22.6946	117.722	35		373	2	29.35	19.8523	116.953	53
33	1	53	53.02	164.417	23.7		211	2	38	33.51	162.162	31.3			33	1	44.9	22.7903	238.065	62		374	2	22.95	19.8686	142.653	35
34	1	44	23.63	278.185	26.3		212	2	27	20.9	126.168	27.2			34	1	27.1	22.8564	160.111	76		375	2	20	19.8828	181.641	66
35	1	64.2	24.56	166.34	38.4		213	2	28	35.84	427.614	55.6			35	1	47.35	22.8615	169.752	42		376	2	20.9	19.9362	162.795	72
36	1	49	22.65	117.745	42.9		214	2	35	27.89	171.213	35			36	1	44.4	22.8615	145.607	68		377	2	22.15	20	208.497	61
37	1	66.5	29.39	104.83	44		215	2	31	28.39	102.977	28.6			37	1	25.5	22.8837	149.655	49		378	2	20.1	20.015	128.591	66
38	1	68.5	27.41	225.42	45.9		216	2	41	33.1	225.447	30.1			38	1	61.2	22.9492	156.114	45		379	2	22.95	20.0184	113.318	74
39	1	43.5	36.77	172.064	30.3		217	2	34.5	24.82	176.119	54.7			39	1	38	22.9854	166.596	70		380	2	21.25	20.0346	117.597	69
40	1	75	26.2	156.435	35.7		218	2	34.5	28.6	193.064	22.4			40	1	29.25	23.0198	167.468	69		381	2	22.05	20.0773	123.171	20
41	1	54	31.97	156.389	51.2		219	2	19.5	25.81	158.212	23.4			41	1	35.85	23.0824	253.01	69		382	2	28.7	20.0973	81.7891	40
42	1	53	26.82	162.811	42.2		220	2	44.4	34.01	140.037	50.3			42	1	52.75	23.1302	164.494	61		383	2	28.75	20.2145	136.796	24
43	1	37.5	31.75	119.791	31.7		221	2	34	39.1	165.024	43.4			43	1	47.9	23.1864	181.1	71		384	2	22.95	20.223	195.183	64
44	1	34	35.15	201.934	41.5		222	2	36	35.32	134.451	37.4			44	1	38.7	23.2407	204.839	65		385	2	29.9	20.2474	183.084	54
45	1	53	32.48	172.284	19.4		223	2	33.5	31.65	279.292	39.7			45	1	36.25	23.2526	141.118	74		386	2	28.3	20.2664	153.942	53
46	1	45	25.83	231.473	47.5		224	2	32.5	24.61	158.759	47.9			46	1	49.1	23.2912	188.74	48		387	2	25.95	20.3019	118.837	48
47	1	63	23.89	153.559	27.9		225	2	39.5	22.04	103.842	34.9			47	1	45.45	23.391	152.52	59		388	2	28.65	20.3373	95.858	43
48	1	56.5	23.41	188.007	24.9		226	2	23	25.34	217.047	58.6			48	1	54.15	23.4704	109.273	34		389	2	24.2	20.346	322.812	31
49	1	60	29	133.847	39.5		227	2	34	28.01	142.618	19.4			49	1	44.6	23.4875	169.954	74		390	2	31.7	20.3489	227.083	41
50	1	39.5	30.11	376.626	56.7		228	2	35	27.12	211.122	41			50	1	45.4	23.6444	111.857	74		391	2	21.9	20.4498	121.914	31
51	1	48	31.31	192.541	46.2		229	2	36	29.07	160.214	23.1			51	1	46.15	23.7482	95.3488	70		392	2	26.1	20.4507	121.69	23
52	1	46.5	21.88	212.242	23.1		230	2	25.5	27.7	344.248	50.9			52	1	38	23.8291	166.325	43		393	2	22.25	20.5145	141.393	51
53	1	40.5	28.41	186.808	55.7		231	2	30	23.74	110.302	56.9			53	1	43.5	23.8498	203.096	38		394	2	23.4	20.5533	132.196	70
54	1	49	21.73	235.211	45.3		232	2	34	28.08	154.868	38.7			54	1	38.3	23.9645	164.516	51		395	2	26.85	20.5761	246.022	65
55	1	52.5	25.23	233.645	45.5		233	2	29	28.98	151.946	46.6			55	1	35.5	23.9863	234.904	63		396	2	31.35	20.6104	226.667	59
56	1	80	26.75	183.448	24.3		234	2	37.5	17.9	125.451	20.9			56	1	32.7	24.0317	150.801	37		397	2	26.95	20.6228	96.1165	63
57	1	47.5	23.6	101.693	34.4		235	2	30	20.69	211.549	49.3			57	1	48.5	24.0725	109.424	53		398	2	31.95	20.6758	349.872	54
58	1	59.5	29.03	262.039	42.4		236	2	37	21.88	146.221	24.2			58	1	51	24.1021	179.551	57		399	2	25.75	20.7422	118.159	68
59	1	59	26.45	225.326	28.7		237	2	35	22.41	168.373	36.3			59	1	45.65	24.2078	246.214	44		400	2	27	20.7897	458.942	53
60	1	53.5	20.75	180.058	43.7		238	2	28	33.79	285.625	61.2			60	1	43	24.2268	188.783	61		401	2	21.85	20.8559	161.071	22
61	1	60.5	32.51	118.356	50.7		239	2	27	22.66	193.666	57.6			61	1	34.25	24.2936	149.65	50		402	2	20.25	20.9375	123.495	29
62	1	57	24.19	203.128	43.7		240	2	31	23.51	253.223	39.8			62	1	41.35	24.3037	181.952	53		403	2	22.3	21.0068	164.532	50
63	1	56	26.58	130.555	41.5		241	2	33	25.71	110.399	36.7			63	1	42.1	24.321	236.711	58		404	2	25.85	21.0516	127.871	50
64	1	44	30.86	230.934	32.5		242	2	35.5	29.73	240.407	23.7			64	1	36.65	24.3961	178.922	75		405	2	21.65	21.0516	114.592	56
65	1	60	26.88	234.913	55.1		243	2	35	27.82	193.976	40.8			65	1	34.3	24.4418	116.263	74		406	2	19.85	21.0547	207.709	49
66	1	52.5	24.11	235.745	54.6		244	2	29.5	41.24	127.843	44.3			66	1	35.8	24.4444	168.229	49		407	2	33.35	21.098	73.1707	33
67	1	44.5	23.96	241.859	51.6		245	2	36	21.05	147.975	36.1			67	1	40.65	24.4753	132.128	26		408	2	25.3	21.1148	194.129	36
68	1	60	27.17	123.632	30.5		246	2	40	35.35	265.611	39.7			68	1	35.7	24.5581	220.293	66		409	2	14.7	21.1184	141.324	36
69	1	63.5	26.32	160.375	41.9		247	2	27	20.18	132.008	58.5			69	1	52.8	24.5693	218.812	33		410	2	25.2	21.1263	191.48	72
70	1	57	24.3	142.783	40.6		248	2	39	30.48	121.718	31			70	1	48.5	24.6069	226.22	61		411	2	28.75	21.142	122.165	24
71	1	50	24.96	182.919	53.3		249	2	27	25.59	148.803	45.2			71	1	40.5	24.6204	316.252	60		412	2	26.65	21.1477	170.741	47
72	1	57	23.12	225.458	46		250	2	42	33.06	144.785	37.7			72	1	53.05	24.6648	98.0176	71		413	2	15.1	21.1477	218.166	70
73	1	48.5	25.22	170.119	34.7		251	2	24.5	27.51	184.474	61			73	1	62.85	24.6853	181.982	25		414	2	29.1	21.1835	219.202	45
74	1	50	27.47	190.248	48.3		252	2	30.5	25.59	182.641	47.8			74	1	55.55	24.7716	150.108	54		415	2	25.65	21.2037	229.873	26
75	1	42	23.5	171.024	26.5		253	2	23.5	30.86	238.693	21.2			75	1	37.9	24.8584	131.646	75		416	2	15.4	21.2239	166.135	80
76	1	56	28.05	174.164	40.3		254	2	32.5	23.57	191.477	22.4			76	1	28.8	24.9042	189.164	61		417	2	33.65	21.2379	180.153	32
77	1	50	30.69	137.398	53.6		255	2	30	26.53	167.615	41.3			77	1	41.85	24.9047	191.211	49		418	2	27.75	21.2629	177.163	53
78	1	35	24.03	144.637	26.2		256	2	29	25.72	130.578	36.9			78	1	50.45	25.0694	163.533	26		419	2	26.1	21.3224	135.748	45
79	1	62	25.15	230.008	44.7		257	2	30.5	20.5	142.717	46.3			79	1	41.95	25.1017	140.27	55		420	2	26.55	21.3228	145.861	58
80	1	47	27.34	181.139	50.7		258	2	34.5	22.86	122.352	50.3			80	1	46.15	25.1235	143.934	46		421	2	23.85	21.3294	198.004	43
81	1	63	26.83	208.522	37.1		259	2	36	21.6	111.053	48.6			81	1	32.9	25.1547	210.663	74		422	2	28.8	21.3841	111.086	60
82	1	48	19.93	178.749	19.7		260	2	34	20.9	191.589	31.8			82	1	40.25	25.1862	157.883	67		423	2	38.4	21.3859	90.9502	45
83	1	33	28.02	225.25	49.9		261	2	33	31.23	107.468	41.9			83	1	41.95	25.2341	249.211	67		424	2	24.1	21.4425	148.359	59
84	1	67	25.48	233.356	34.7		262	2	34.5	21.47	122.793	23.2			84	1	43.9	25.2447	224.843	65		425	2	22.75	21.5856	133.075	65
85	1	41	24.21	166.138	48.9		263	2	33	22.41	112.595	27.5			85	1	44.65	25.3217	139.011	36		426	2	26.5	21.6128	134.979	55
86	1	65.5	26.79	188.809	46.5		264	2	30	31.6	146.202	51.8			86	1	48.6	25.3395	152.273	45		427	2	35.75	21.6333	119.595	39
87	1	50	25.76	171.009	59.4		265	2	35	24.8	172.002	52.4			87	1	39.25	25.3685	209.22	75		428	2	20.15	21.6406	195.739	69
88	1	47	29.45	197.44	47		266	2	31	20.9	111.219	24.7			88	1	45.05	25.4321	157.895	33		429	2	19.7	21.7047	113.405	22
89	1	52.5	25.18	193.815	50.4		267	2	29	20.7	196.957	49.5			89	1	29	25.5083	173.092	77		430	2	13.4	21.7188	182.842	62
90	1	55	22.15	203.419	44.3		268	2	32.5	21.97	159.621	35.8			90	1	37.1	25.5347	165.182	45		431	2	25.65	21.7191	136.456	25
91	1	47	22.41	167.555	30.4		269	2	34	28.73	118.537	31.7			91	1	49.5	25.5402	175.589	38		432	2	34	21.7845	186.305	22
92	1	60	30.88	124.106	32		270	2	27.5	25.72	152.791	46.9			92	1	35.95	25.631	112.567	64		433	2	26.75	21.7849	163.291	49
93	1	46	24.28	272.369	20.9		271	2	24	38.87	143.112	24.6			93	1	53.75	25.7394	252.291	45		434	2	16	21.79	235.728	78
94	1	47	29.07	183.494	51.2		272	2	28.5	19.05	218.653	45.1			94	1	46.95	25.7398	130	23		435	2	27.05	21.7923	141.597	50
95	1	53.5	22.89	106.838	49.2		273	2	30	21.8	154.365	42.2			95	1	37	25.7619	175.435	63		436	2	27	21.8248	223.404	51
96	1	48	22.6	223.967	34.1		274	2	34	28.08	163.795	36.7			96	1	56.9	25.7627	215.789	43		437	2	43.95	21.9102	131.01	40
97	1	50	27.78	178.223	33.7		275	2	23.5	21.8	169.393	38.1			97	1	39.2	25.7697	218.434	66		438	2	17.1	21.9683	192.777	75
98	1	40	22.5	123.637	39		276	2	43	20.98	201.749	49.3			98	1	37.1	25.7697	207.563	66		439	2	27.3	21.9723	155	50
99	1	60.5	26.3	292.227	34.2		277	2	31.5	25.62	223.203	54.5			99	1	49.5	25.7859	177.642	51		440	2	15.9	22.0018	199.129	73
100	1	46	30.3	216.553	56.8		278	2	45.5	27.7	198.725	43.4			100	1	34.4	25.791	128.756	58		441	2	27.75	22.0062	104.852	57
101	1	66	24.93	125.341	36.4		279	2	37	42.19	332.644	34.6			101	1	54.6	25.7994	97.9058	49		442	2	24.2	22.0279	143.488	69
102	1	42	21.76	208.047	22		280	2	33	21.34	125.42	36.1			102	1	34.35	25.8121	159.827	65		443	2	25	22.0479	76.7442	39
103	1	43	21.68	191.909	31.3		281	2	35	22.68	213.51	23.7			103	1	37.5	25.9612	152.914	63		444	2	35.3	22.0522	204.734	21
104	1	53	28.27	356.513	55.2		282	2	28	23.61	113.794	56			104	1	46.7	26.0068	249.429	55		445	2	23.35	22.0753	168.764	69
105	1	36.5	24.22	169.155	48.7		283	2	29	20.76	180.346	23.7			105	1	35.85	26.023	176.262	77		446	2	24.9	22.0761	195.141	30
106	1	53	23.99	158.007	42		284	2	29	28.41	81.0797	28.5			106	1	41.85	26.0272	224.48	45		447	2	36.55	22.0891	119.598	50
107	1	46.5	28.91	223.752	23.9		285	2	39.5	25.47	160.931	50			107	1	31.55	26.0276	149.752	72		448	2	27.2	22.1088	299.432	58
108	1	59	25.37	147.141	37.7		286	2	34	25.61	203.838	47.8			108	1	46	26.0371	153.756	53		449	2	18.55	22.1118	134.206	39
109	1	61	28.36	156.359	39.7		287	2	41	21.78	151.235	20.2			109	1	41.25	26.0494	189.009	70		450	2	30.85	22.1247	91.4062	47
110	1	52	31.56	230.933	45.9		288	2	28	26.3	187.45	29.9			110	1	51.5	26.0683	183.616	63		451	2	22.3	22.1297	189.303	47
111	1	50	21.91	161.427	27.6		289	2	35	23.03	214.572	59.5			111	1	54.6	26.1213	223.94	58		452	2	26.55	22.1453	128.989	69
112	1	36.5	28.73	180.357	50.7		290	2	33.5	25.51	272.235	43.2			112	1	41.1	26.2277	160.196	59		453	2	17	22.1453	90.9091	70
113	1	61	27.73	319.38	48		291	2	35	23.74	194.704	26.5			113	1	42.9	26.2642	127.193	51		454	2	23.6	22.151	144.53	64
114	1	48.5	26.3	270.39	56.6		292	2	34.5	19.03	151.973	42.1			114	1	46.9	26.2897	214.069	46		455	2	24.3	22.2633	163.265	51
115	1	65	30.53	164.221	59.2		293	2	39	26.04	63.4527	53.2			115	1	38.65	26.3128	341.434	67		456	2	20.3	22.3386	137.53	55
116	1	44.5	18.96	173.401	39.9		294	2	33	21.41	202.533	34.3			116	1	47.95	26.337	178.458	54		457	2	24.1	22.3569	85.3061	73
117	1	59.5	21.66	198.09	47.5		295	2	32	36.81	201.949	42.3			117	1	51.6	26.4234	158.407	37		458	2	15.7	22.3863	151	72
118	1	45	25.35	245.932	56		296	2	31.5	23.51	137.549	23.8			118	1	49.4	26.436	126.972	51		459	2	22.25	22.3875	108.15	48
119	1	55	25.76	112.082	45.5		297	2	34.5	26.22	238.379	46.3			119	1	54.5	26.4398	205.579	45		460	2	26.4	22.3908	139.759	26
120	1	61	25.38	211.28	48.9		298	2	20	20.76	182.345	57.8			120	1	38.1	26.4668	189.964	59		461	2	26.05	22.4426	166.792	49
121	1	49.5	28.07	136.293	42.4		299	2	29.5	21.26	163.591	40.4			121	1	50.45	26.4815	114.624	43		462	2	28.4	22.4912	194.36	49
122	1	39.5	25.76	191.318	57.4		300	2	20	21.23	219.025	58.6			122	1	50.7	26.4826	109.426	25		463	2	17.5	22.526	168.151	23
123	1	55.5	27.04	168.744	52.8		301	2	35.5	34.02	167.745	42.9			123	1	43	26.5123	187.992	71		464	2	27.6	22.5591	198.132	57
124	1	48	22.72	207.446	58		302	2	35	22.76	112.983	44.4			124	1	45.3	26.5367	187.848	54		465	2	30	22.5666	123.043	24
125	1	54	25.06	153.363	31.1		303	2	50	26.83	162.776	24			125	1	51.4	26.551	154.017	44		466	2	23.5	22.5861	229.435	51
126	1	42	30.99	237.922	57.8		304	2	29	23.26	187.656	61.4			126	1	32.4	26.5536	359.195	67		467	2	34.35	22.6474	108.499	24
127	1	66.5	29.63	219.918	43.9		305	2	29.5	20.81	196.211	20.9			127	1	58.05	26.5749	158.027	31		468	2	26.4	22.6652	241.046	53
128	1	54.5	24.34	242.495	32.6		306	2	35	20.7	163.501	28.9			128	1	51.8	26.6058	130.146	59		469	2	23.05	22.7048	88.2979	37
129	1	61	27.92	194.53	49.3		307	2	28	25.97	155.414	48.7			129	1	37	26.636	179.324	67		470	2	21.3	22.7263	111.276	42
130	1	43	19.81	200.334	20.6		308	2	40	23.94	151.496	41.6			130	1	48.4	26.6422	134.713	21		471	2	17.3	22.7682	134.966	72
131	1	47.5	26.86	200.058	38.6		309	2	29	22.41	200.045	37.9			131	1	42.8	26.7712	194.498	49		472	2	29.35	22.7873	178.224	65
132	1	53.5	30.86	318.269	56.6		310	2	30	24.17	145.586	44.3			132	1	9.8	26.7901	195.581	48		473	2	19.5	22.8512	251.654	67
133	1	43.5	24.86	143.302	58.9		311	2	32	23.05	156.871	59.5			133	1	54.5	26.8446	146.774	47		474	2	33.85	22.8788	154.202	47
134	1	46	22.41	226.434	44		312	2	29.5	24.33	177.191	28.5			134	1	49.15	26.8612	171.274	51		475	2	26.65	22.9297	146.86	50
135	1	57	24.9	199.919	48.8		313	2	32.5	28.73	138.24	26.8			135	1	46.2	26.8633	110	75		476	2	16.95	22.9421	152.014	55
136	1	62	21.27	185.581	36.5		314	2	26.5	33.59	278.12	50.8			136	1	42	26.9097	250.402	73		477	2	32.1	22.9758	230.382	47
137	1	59.5	22.82	208.14	33.7		315	2	34	24.09	171.628	36.4			137	1	41.05	26.9852	175.256	56		478	2	20.2	22.9769	118.699	51
138	1	46	37.13	105.188	39.6		316	2	41	28.08	149.692	40.4			138	1	46.45	26.9983	202.339	35		479	2	25.05	22.9826	159.819	27
139	1	50	24.25	149.574	30		317	2	34	21.63	137.735	42.5			139	1	45.9	27.0367	105.714	49		480	2	42.3	23.0663	151.888	52
140	1	41	21.71	124.183	59		318	2	27	24.61	196.546	43.3			140	1	46.6	27.0988	139.627	26		481	2	24.85	23.0796	205.476	44
141	1	45	27.25	279.293	26.7		319	2	31.5	20.57	183.064	45			141	1	54.5	27.1134	208.307	42		482	2	9	23.1038	265.589	59
142	1	55	25.06	235.022	54.2		320	2	35	22.46	141.923	21.6			142	1	30.4	27.1309	353.741	66		483	2	29.45	23.125	159.711	68
143	1	62	25.66	188.296	23.8		321	2	39	22.58	173.908	55.5			143	1	42.1	27.1419	211.038	75		484	2	32.15	23.151	387.755	48
144	1	46	26.06	141.856	51.2		322	2	13	30.47	124.944	48.4			144	1	30.35	27.2008	168.724	63		485	2	28.15	23.1772	183.508	48
145	1	55	26.22	231.121	56.1		323	2	29.5	23.42	203.818	45.9			145	1	25.95	27.2817	192.857	60		486	2	21.4	23.1772	153.247	53
146	1	48	22.78	241.39	44		324	2	45.5	24.57	213.662	19.9			146	1	45.85	27.2925	184.078	60		487	2	31.25	23.2135	158.824	36
147	1	49	24.98	200.63	54.3		325	2	30.5	21.45	125.522	26.2			147	1	36.85	27.4286	237.815	70		488	2	20.75	23.2507	100	43
148	1	55	21.85	278.631	38.7		326	2	34	24.09	206.219	26.3			148	1	39.15	27.465	150	48		489	2	31.05	23.2527	150.922	44
149	1	63.5	42.21	219.345	44.9		327	2	30	20.07	117.847	28.2			149	1	38.7	27.4902	107.675	44		490	2	25.95	23.2781	144.647	38
150	1	47.5	28.88	100.506	45		328	2	24.5	20.87	146.257	37.4			150	1	52.3	27.5487	163.07	62		491	2	16.9	23.2892	105.217	42
151	1	54	28.33	138.335	45.3		329	2	32	18.73	160.826	21.9			151	1	63.1	27.5608	149.64	33		492	2	26	23.312	170.705	24
152	1	48	26.83	150.031	54.8		330	2	38.5	23.83	153.151	46.9			152	1	35.7	27.5918	175.375	73		493	2	24.65	23.3234	140.492	61
153	1	54.5	26.82	136.396	21.1		331	2	37.5	24.46	277.453	25.5			153	1	32.7	27.6165	280.126	71		494	2	27.35	23.3553	189.958	23
154	1	60.5	23.15	204.042	45.4		332	2	37	24.39	164.108	48.5			154	1	42.85	27.621	163.315	47		495	2	20.3	23.3594	169.485	49
155	1	52	22.45	130.464	31.7		333	2	30	21.88	196.505	38			155	1	39.35	27.6521	317.949	62		496	2	23.95	23.3844	94.7826	46
156	1	63.5	27.41	190.292	26.5		334	2	28	24.39	140.187	52			156	1	47.8	27.6693	273.797	50		497	2	18.2	23.4509	214.34	53
157	1	45	27.34	158.91	22.2										157	1	43.55	27.7389	258.912	67		498	2	26.1	23.4602	161.782	67
158	1	41	26.88	160.09	57.6										158	1	40.4	27.7675	207.042	72		499	2	21.1	23.4711	125.862	74
159	1	56	30.99	245.711	52.2										159	1	55.05	27.7841	177.809	47		500	2	26.3	23.4906	243.546	54
160	1	58.5	26.83	231.898	31.4										160	1	37.8	27.8002	251.829	76		501	2	21.15	23.5101	255.149	61
161	1	54.5	23.37	141.112	38.4										161	1	65.55	27.8049	93.2243	64		502	2	25.8	23.5134	185.542	46
162	1	61	27.9	218.398	50.5										162	1	42.85	27.8075	168.542	51		503	2	19.6	23.5157	153.15	76
163	1	45	27.76	284.381	60.5										163	1	59.95	27.83	137.195	53		504	2	22	23.5557	117.12	69
164	1	51	26.53	209.741	29.6										164	1	30.4	27.8975	267.285	83		505	2	23.35	23.56	142.105	71
165	1	60.5	27.17	205.556	33.2										165	1	47.5	27.9184	253.644	34		506	2	22.95	23.5863	167.093	71
166	1	47.5	24.02	138.868	44.3										166	1	45.65	27.9205	238.716	68		507	2	18.85	23.5863	238.197	77
167	1	56	26.56	226.547	46										167	1	31.2	27.976	283.279	69		508	2	9.8	23.618	162.37	70
168	1	39	28.73	310.038	26.8										168	1	69.7	28.0332	197.234	64		509	2	19.35	23.634	209.709	49
169	1	55	24.16	330.997	26.2										169	1	62.75	28.0863	157.725	42		510	2	23	23.6366	191.855	51
170	1	43	23.41	130.782	38										170	1	18.05	28.1519	196.85	73		511	2	20.55	23.6735	162.228	73
171	1	46.5	26.03	172.41	21.7										171	1	36.05	28.1675	220.418	64		512	2	28.6	23.6952	149.189	31
172	1	45	30.1	173.526	47.2										172	1	38.9	28.179	151.282	76		513	2	28.25	23.6958	184.864	69
173	1	56.5	27.77	201.156	35.4										173	1	46.8	28.3424	225.917	45		514	2	16.05	23.6972	184.163	61
174	1	60	21.84	119.006	22.6										174	1	38.95	28.4091	197.945	69		515	2	31.05	23.7716	179.104	55
175	1	66	32.37	177.957	53.9										175	1	46.5	28.4147	197.975	76		516	2	34.15	23.8304	199.326	28
176	1	56.5	22.63	224.615	30.8										176	1	32.9	28.4384	281.25	67		517	2	21.05	23.845	150.777	67
177	1	41	20.65	105.509	33.1										177	1	33.3	28.4414	264.845	50		518	2	22	23.8786	158.333	71
178	1	55	24.49	116.822	26										178	1	29.6	28.4414	72.695	80		519	2	34.2	23.9309	169.198	57
															179	1	37.2	28.4538	163.529	70		520	2	29.3	23.9995	180.638	38
															180	1	50.95	28.5004	157.848	54		521	2	20.45	24.0346	178.337	73
															181	1	48.95	28.5059	205.714	45		522	2	31	24.0432	213.298	33
															182	1	33.3	28.6016	144.366	68		523	2	23.5	24.0816	175.485	66
															183	1	35.05	28.6344	151.646	54		524	2	13.75	24.1609	149.023	73
															184	1	61.65	28.712	161.963	45		525	2	24.2	24.196	210.526	54
															185	1	51.25	28.7842	151.832	43		526	2	30.4	24.2347	174.672	42
															186	1	26.5	28.7965	142.834	76		527	2	34.95	24.2347	73.0132	44
															187	1	42.8	28.9518	210.557	80		528	2	19.6	24.2424	150.256	52
															188	1	41.15	28.9647	207.16	70		529	2	22.2	24.2778	158.244	65
															189	1	45.35	28.9736	211.435	62		530	2	15.8	24.3242	173.187	57
															190	1	36.45	28.9941	231.004	65		531	2	37.6	24.3689	159.81	42
															191	1	25.4	29.0432	141.379	60		532	2	28.3	24.4259	107.386	27
															192	1	42.5	29.0589	210.831	73		533	2	26.2	24.4473	173.799	69
															193	1	22.25	29.1529	207.447	73		534	2	33.65	24.452	190.131	55
															194	1	35.1	29.1987	261.925	72		535	2	18.95	24.539	112.903	70
															195	1	48.3	29.2421	145.103	45		536	2	24.2	24.5536	127.407	50
															196	1	37.15	29.2485	117.284	66		537	2	14.35	24.5675	161.949	76
															197	1	61.05	29.2519	169.67	46		538	2	31.3	24.6649	107.656	42
															198	1	34.35	29.3962	150.254	76		539	2	9.4	24.6904	129.479	46
															199	1	38.3	29.4293	236	68		540	2	18.05	24.706	311.194	73
															200	1	38.5	29.4724	156.604	65		541	2	20.4	24.7069	141.88	76
															201	1	55.65	29.5568	127.293	49		542	2	21	24.7586	165.517	27
															202	1	41.2	29.5619	140.136	48		543	2	23.2	24.7768	243.636	57
															203	1	44.5	29.6217	157.75	59		544	2	29.95	24.8445	200.518	45
															204	1	45.8	29.6274	211.679	59		545	2	23.45	24.9121	117.636	72
															205	1	47.35	29.6566	152.184	63		546	2	31.1	24.9796	157.839	50
															206	1	43.2	29.7531	266.29	55		547	2	23.4	25	182.561	57
															207	1	17.25	29.7973	270.37	53		548	2	33.5	25.0122	141.16	31
															208	1	23.25	29.8586	155.323	70		549	2	29.95	25.06	196.355	46
															209	1	42.45	29.9179	228.898	71		550	2	9.25	25.0762	260.167	59
															210	1	38.2	29.991	205.857	63		551	2	21.5	25.1105	93.578	70
															211	1	48.4	30.0378	218.889	57		552	2	24.55	25.1205	208.967	32
															212	1	44.5	30.0461	259.413	64		553	2	19.5	25.1261	98.5577	36
															213	1	53.3	30.0552	157.576	66		554	2	21.8	25.1867	217.063	50
															214	1	45.05	30.0735	183.922	62		555	2	19.2	25.2071	151.263	76
															215	1	48.8	30.0878	121.149	62		556	2	32.2	25.2268	153.763	30
															216	1	48.55	30.1276	158.685	53		557	2	24.45	25.2709	183.455	56
															217	1	44.2	30.2169	158.021	56		558	2	30.4	25.3076	173.006	55
															218	1	39.35	30.2676	171.769	64		559	2	19.2	25.3679	203.866	71
															219	1	52.15	30.3542	257.389	31		560	2	20.05	25.4191	134.746	71
															220	1	40.2	30.3579	202.56			561	2	20.7	25.4234	198.729	67
															221	1	47.4	30.3682	179.502	73		562	2	10.4	25.4737	125.146	60
															222	1	45.9	30.3704	122.556	55		563	2	28.05	25.5206	146.495	45
															223	1	42.25	30.3939	238.255	74		564	2	29.65	25.565	189.218	44
															224	1	45.15	30.4053	254.133	64		565	2	22	25.5859	190.8	50
															225	1	35.45	30.4525	306.389	64		566	2	31.75	25.5978	191.589	47
															226	1	39.3	30.5247	168.362	61		567	2	26.45	25.622	173.153	69
															227	1	36.85	30.5517	268.642	67		568	2	22.7	25.6382	165.938	67
															228	1	50.15	30.7419	110.251	72		569	2	22.05	25.6806	228.802	58
															229	1	32.9	30.8355	390.708	71		570	2	22.35	25.732	148.201	64
															230	1	50.6	30.9057	238.408	63		571	2	20.85	25.7901	197.891	65
															231	1	59.15	31.0744	119.876	33		572	2	22.65	25.8291	159.675	39
															232	1	58.3	31.0953	203.346	55		573	2	26.95	25.8692	102.731	56
															233	1	40.55	31.107	183.379	67		574	2	25.8	25.8924	113.583	67
															234	1	47.15	31.25	282.187	46		575	2	17.05	25.9918	98.7893	27
															235	1	54.65	31.3514	182.564	56		576	2	22.3	26.0062	145.558	54
															236	1	28.7	31.3661	159.278	77		577	2	19.4	26.0078	212.646	68
															237	1	33.35	31.3972	202.895	74		578	2	20.45	26.0234	229.981	76
															238	1	45.15	31.6735	286.639	60		579	2	35.55	26.0251	97.893	49
															239	1	42.3	31.7061	105.945	44		580	2	34.15	26.1035	177.169	35
															240	1	50.3	31.9444	207.809	55		581	2	28.4	26.2259	235.108	64
															241	1	33.3	31.972	202.045	71		582	2	22.6	26.2304	253.968	57
															242	1	45.2	32.9291	225.704	63		583	2	27.25	26.3856	150.808	28
															243	1	43.05	33.0878	348.649	62		584	2	22	26.4706	153.455	60
															244	1	38.35	33.1488	345.225	63		585	2	27.9	26.5052	135.056	36
															245	1	40.7	33.4775	99.4413	74		586	2	21.1	26.5347	167.865	61
															246	1	45.3	33.5104	140.936	71		587	2	23.25	26.5723	157.05	54
															247	1	42.7	33.5185	303.513	64		588	2	13.75	26.5744	190.234	48
															248	1	33.2	33.5196	158.922	42		589	2	26.2	26.6065	139.778	73
															249	1	32.5	33.5877	158.438	71		590	2	21.75	26.6728	191.25	44
															250	1	37.95	33.6596	192.231	61		591	2	17.4	26.7149	280.576	48
															251	1	51.85	33.67	169.651	43		592	2	29.9	26.7188	147.35	47
															252	1	25.55	33.7728	156.522	73		593	2	16.55	26.7578	159.701	76
															253	1	38.2	33.9331	198.338	41		594	2	18.45	26.8211	105.138	75
															254	1	47.15	33.9543	256.566	56		595	2	45	26.8519	155.333	38
															255	1	44.25	34.1182	242.466	74		596	2	33.15	26.892	125.362	47
															256	1	46.9	34.4137	187.898	65		597	2	14.25	27.1626	99.8058	61
															257	1	54.1	34.8765	163.75	49		598	2	19.85	27.2783	135.671	44
															258	1	45.6	34.9691	248.679	69		599	2	40.55	27.2792	79.1232	42
															259	1	51	35.4979	216.812	48		600	2	29.6	27.38	201.709	44
															260	1	42	35.5174	182.852	49		601	2	26.55	27.3868	152.655	69
															261	1	47.8	35.5633	234.004	53		602	2	19.3	27.4004	164.37	71
															262	1	35.2	35.6434	200.202	64		603	2	28.1	27.4048	130.073	34
															263	1	38.65	36.0054	182.873	59		604	2	25.55	27.4316	199.043	62
															264	1	38.8	36.0157	140.596	67		605	2	20	27.5115	150.422	70
															265	1	45.15	36.0282	152.844	67		606	2	21.35	27.5592	287.105	76
															266	1	56.95	36.2759	121.029	56		607	2	27.4	27.5838	192.601	31
															267	1	42.6	36.3372	190.323	57		608	2	25	27.5873	164.376	64
															268	1	40.35	36.5795	275.824	73		609	2	9	27.5918	174.359	63
															269	1	41.45	36.8181	272.28	40		610	2	18.2	27.6361	194.558	77
															270	1	51.2	37.0286	103.398	31		611	2	16.7	27.7344	137.368	68
															271	1	35.05	37.2546	223.095	60		612	2	24.9	27.7692	150.382	52
															272	1	58.55	37.2586	217.014	35		613	2	25.55	27.8841	179.528	27
															273	1	41.15	37.3586	150.567	50		614	2	33.1	28.0452	105.192	52
															274	1	52.65	38.2414	213.743	48		615	2	31.15	28.049	183.206	43
															275	1	45.55	38.4368	296.837	60		616	2	11.15	28.0969	168.254	70
															276	1	55.6	38.5042	149.658	46		617	2	21.5	28.1625	155.774	59
															277	1	43.35	38.8889	182.5	34		618	2	23.15	28.3563	225	27
															278	1	62.15	39.0614	283.381	37		619	2	29.15	28.4155	117.489	49
															279	1	44.2	39.2493	177.778	51		620	2	25.45	28.4298	208.443	50
															280	1	40.95	39.571	373.446	51		621	2	24.45	28.451	132.824	27
															281	1	40.15	40.0647	119.423	64		622	2	16.85	28.4711	117.323	85
															282	1	38.15	40.1464	139.339	63		623	2	21	28.5399	149.012	55
															283	1	44.9	40.1697	173.261	33		624	2	18.9	28.5573	165.02	70
															284	1	48.05	40.4358	222.018	51		625	2	26.35	28.5573	96.4989	63
															285	1	39.6	40.4671	223.22	75		626	2	22.5	28.578	158.288	76
															286	1	22.15	40.6498	240.852	51		627	2	29.75	28.6111	173.939	60
															287	1	36.8	40.7258	184.944	32		628	2	31.05	28.6979	151.739	36
															288	1	34.05	40.7315	285.714	62		629	2	23.15	28.7177	191.93	61
															289	1	50.35	41.2037	307.317	45		630	2	30.05	28.7347	119.62	55
															290	1	45.9	41.3597	216.288	56		631	2	21	28.7403	144.86	62
															291	1	38.1	41.4464	354.654	67		632	2	21.1	29.0612	202.481	68
															292	1	48.5	41.6975	208.727	42		633	2	3.85	29.0683	173.171	63
															293	1	53.25	41.8521	184.177	48		634	2	11.9	29.1292	144.297	66
															294	1	47.4	41.9032	233.258	50		635	2	29.8	29.165	162.64	31
															295	1	44.05	42.1631	249.578	50		636	2	31.25	29.2388	196.724	46
															296	1	29.6	42.1672	159.42	66		637	2	11.6	29.3426	200	39
															297	1	35.45	42.8272	261.671	58		638	2	21.15	29.4078	93.6893	53
															298	1	48.45	43.5435	220.309	63		639	2	24.75	29.4162	181.629	68
															299	1	41.65	43.9612	91.9505	42		640	2	24.85	29.4531	162.775	55
															300	1	46.85	44.1326	213.755	60		641	2	16.1	29.5158	149.323	59
															301	1	33.8	44.149	273.301	48		642	2	27.85	29.5366	117.833	62
															302	1	38.45	44.3429	148.775	54		643	2	29.5	29.7266	102.036	58
															303	1	57.6	44.4026	191.159	52		644	2	29.75	29.784	133.034	42
															304	1	49.65	44.4342	266.458	40		645	2	32.2	29.8122	94.9309	31
															305	1	45.2	44.8029	374.939	59		646	2	9.95	29.8438	178.252	75
															306	1	21.1	44.8029	218.421	57		647	2	22.2	29.8828	149.652	58
															307	1	64.8	44.8607	174.066	53		648	2	21.05	29.8855	238.958	68
															308	1	52.2	45.1757	195.726	54		649	2	17.8	29.9798	144.321	74
															309	1	28.65	45.1938	203.579	49		650	2	30.65	30.1449	129.212	48
															310	1	54.5	45.7821	170.968	52		651	2	27.6	30.1561	326.205	50
															311	1	49.5	46.254	152.167	52		652	2	25.35	30.173	298.294	68
															312	1	42.3	46.5143	218.859	32		653	2	27.35	30.1856	142.118	56
															313	1	57.9	47.3071	173.409	42		654	2	39.1	30.2382	114.481	31
															314	1	30.75	47.7223	184.278	36		655	2	28.5	30.2608	214.044	56
															315	1	30	47.8096	161.722	42		656	2	31.45	30.2768	194.364	51
															316	1	38.45	47.9474	246.532	56		657	2	37.55	30.4152	138.432	35
															317	1	41	48.1812	201.22	57		658	2	28.75	30.5859	254.569	60
															318	1	46.25	49.0666	224.938	31		659	2	23.25	30.6012	170.935	65
															319	1	49.6	50.6734	297.953	57		660	2	24.25	30.6441	161.398	21
															320	1	47	50.7756	166.768	29		661	2	22.85	30.6737	155.245	64
															321	1	66.95	50.8411	216.558	44		662	2	23.3	30.7858	134.812	61
															322	1	70.65	50.9122	236.977	47		663	2	23.3	30.8203	157.143	62
															323	1	33.35	51.0635	248.881	50		664	2	31.15	30.854	165.57	42
															324	1	43.95	51.1995	192.099	44		665	2	29.25	30.8603	217.726	64
															325	1	41.4	51.2327	165.952	70		666	2	39	30.9291	152.819	51
															326	1	42.1	52.0833	151.151	42		667	2	15.5	30.934	153.42	70
															327	1	42.9	52.1657	260.399	49		668	2	25.05	31.0166	147.895	38
															328	1	43.85	53.078	218.07	58		669	2	23.95	31.0447	152.263	66
															329	1	19.3	53.3169	250.305	59		670	2	28.8	31.1765	220.697	23
															330	1	52.9	53.4744	150.42	60		671	2	21.65	31.2018	164.136	70
															331	1	35.25	54.0557	238.384	57		672	2	13.3	31.2803	113.297	71
															332	1	41.45	54.4123	178.525	61		673	2	22.05	31.2833	157.195	73
															333	1	49.25	55.1524	244.773	55		674	2	21.75	31.2883	149.898	64
															334	1	20	55.7099	202.709	61		675	2	33.55	31.2963	162.799	64
															335	1	37.3	56.4198	281.858	53		676	2	10.6	31.3251	179.029	70
															336	1	48.3	57.0988	200.685	58		677	2	21.25	31.3408	136.553	63
															337	1	33.3	57.9036	256.393	36		678	2	19.4	31.3917	179.208	65
															338	1	40.25	58.4547	237.657	58		679	2	13.5	31.4272	196.726	84
															339	1	71.8	58.7978	255.172	42		680	2	21	31.4765	146.853	59
															340	1	33.05	63.8422	199.805	48		681	2	19.9	31.5188	149.174	60
															341	1	41.5	63.9347	247.118	36		682	2	15.15	31.6397	127.633	75
																						683	2	36.1	31.6866	153.425	43
																						684	2	15.3	31.7815	204.509	55
																						685	2	22.55	31.8169	299.369	61
																						686	2	12.85	31.8263	106.353	44
																						687	2	23.85	31.9031	183.906	50
																						688	2	13.6	31.9377	132.164	47
																						689	2	36.5	31.9404	137.355	47
																						690	2	24.05	32.0716	167.554	75
																						691	2	20.9	32.0889	201.05	73
																						692	2	27.5	32.2134	155.944	53
																						693	2	23.75	32.2904	145.194	30
																						694	2	29.05	32.3096	173.575	64
																						695	2	33.85	32.3486	161.934	36
																						696	2	24.7	32.4438	181.522	73
																						697	2	28.2	32.4501	179.847	27
																						698	2	23.35	32.5069	175.053	43
																						699	2	22.8	32.6298	144.604	66
																						700	2	22.5	32.6857	222.388	74
																						701	2	25.05	32.7019	162.147	32
																						702	2	20.5	32.7313	223.98	55
																						703	2	27.35	32.8374	146.518	46
																						704	2	30.3	32.8873	209.907	57
																						705	2	28.75	33.1313	181.934	21
																						706	2	29.9	33.1429	115.854	41
																						707	2	28.1	33.1488	142.595	54
																						708	2	24.65	33.1633	169.79	66
																						709	2	22.2	33.2266	152.983	71
																						710	2	28.65	33.379	175.917	47
																						711	2	24	33.3848	140.338	40
																						712	2	22	33.3861	158.537	37
																						713	2	22.3	33.5316	161.714	69
																						714	2	24.65	33.5421	195.652	46
																						715	2	18.6	33.5547	196.846	45
																						716	2	34.75	33.583	251.084	29
																						717	2	27.3	33.6132	117.794	36
																						718	2	20.75	33.6949	176.398	50
																						719	2	29.05	33.7024	138.103	56
																						720	2	27	33.7358	172.679	66
																						721	2	34.15	33.7765	227.291	53
																						722	2	24.35	33.8365	215.196	67
																						723	2	12.95	33.859	141.162	79
																						724	2	29.55	33.9213	225.347	60
																						725	2	22.15	34.0234	115.269	53
																						726	2	25.35	34.3429	207.914	39
																						727	2	41.25	34.4136	128.392	53
																						728	2	22.7	34.4167	113.907	51
																						729	2	25.1	34.4721	182.938	68
																						730	2	15.35	34.5312	180.876	54
																						731	2	22.45	34.5312	182.628	63
																						732	2	21.25	34.5405	155.308	50
																						733	2	30.55	34.6133	124.641	27
																						734	2	20.6	34.784	144.131	59
																						735	2	9.8	34.8047	203.333	84
																						736	2	33.6	34.9481	161.839	53
																						737	2	18.85	34.9636	228.875	63
																						738	2	16.55	35	145.579	63
																						739	2	25.65	35.1515	145.618	49
																						740	2	24.35	35.1562	99.0847	51
																						741	2	32	35.3099	153.232	57
																						742	2	23.75	35.3516	135.072	57
																						743	2	22.9	35.8594	139.885	48
																						744	2	21.9	35.8978	192.795	68
																						745	2	15.6	35.9183	197.143	26
																						746	2	13.2	36.0156	174.314	48
																						747	2	26.1	36.1246	246.684	58
																						748	2	28.15	36.4711	162.52	47
																						749	2	18.65	36.4955	139.662	73
																						750	2	28.4	36.6498	219.094	65
																						751	2	25.5	36.6575	156.977	38
																						752	2	19.85	36.7345	100.438	65
																						753	2	25.1	36.7347	154.372	55
																						754	2	30.75	36.8044	447.222	33
																						755	2	29.45	36.8779	184.916	31
																						756	2	9.7	36.9052	142.747	72
																						757	2	21.95	36.9189	184.764	64
																						758	2	28.95	37.1135	156.632	44
																						759	2	32.9	37.1165	209.249	51
																						760	2	17.25	37.3515	205.263	61
																						761	2	27.6	37.4321	222.007	46
																						762	2	32	37.4531	132.19	47
																						763	2	25.2	37.4816	153.608	38
																						764	2	12.95	37.7038	228.297	57
																						765	2	19.25	37.7469	90.411	60
																						766	2	13.6	37.7884	211.414	75
																						767	2	8.3	37.7991	217.595	57
																						768	2	24.3	37.8145	157.684	42
																						769	2	23.3	37.9003	227.193	43
																						770	2	22.6	38.0334	152.863	52
																						771	2	23	38.2002	175.15	30
																						772	2	19.1	38.2031	238.086	74
																						773	2	19.25	38.3716	199.569	71
																						774	2	25.6	38.485	230.827	60
																						775	2	22.6	38.5394	125.314	37
																						776	2	19.15	38.6159	103.378	47
																						777	2	17.35	38.7046	156.704	50
																						778	2	21.45	38.8434	185.744	70
																						779	2	32.5	38.8581	189.053	33
																						780	2	25.8	38.9255	301.913	32
																						781	2	32.4	38.9739	198.761	58
																						782	2	25.05	39.0963	261.853	23
																						783	2	25.35	39.2252	191.011	33
																						784	2	29.45	39.2578	293.21	49
																						785	2	34.5	39.2843	166.447	52
																						786	2	22.55	39.3283	108.54	26
																						787	2	22.85	39.3995	138.263	21
																						788	2	21	39.4336	198.859	34
																						789	2	36.65	39.5354	104.527	31
																						790	2	27.7	39.6284	127.114	46
																						791	2	18.4	39.6943	200.845	28
																						792	2	26.05	39.7289	309.195	71
																						793	2	24	39.7582	224.444	65
																						794	2	21.35	39.7736	158.371	39
																						795	2	29.05	39.8962	211.667	57
																						796	2	23.85	39.9338	119.011	28
																						797	2	27.05	40.3259	231.94	35
																						798	2	13.9	40.3667	148.089	57
																						799	2	18.2	40.4297	183.717	50
																						800	2	27.4	40.4398	200	40
																						801	2	35.65	40.5625	164.706	42
																						802	2	25.2	40.5895	203.435	55
																						803	2	26.7	40.6514	95.5959	39
																						804	2	28.45	40.692	207.322	50
																						805	2	24.55	40.7025	183.66	66
																						806	2	29.95	40.8081	121.239	29
																						807	2	27.9	40.8448	152.767	45
																						808	2	28.75	40.8905	154.219	58
																						809	2	26.4	40.8983	258.158	28
																						810	2	30.85	41.0019	191.358	56
																						811	2	19.55	41.0191	190.233	65
																						812	2	20.9	41.0253	194.3	38
																						813	2	30.8	41.0383	223.116	40
																						814	2	26.5	41.1758	147.38	27
																						815	2	18.55	41.1765	135.498	43
																						816	2	25	41.2457	214.822	43
																						817	2	17.35	41.3124	187.755	51
																						818	2	16.2	41.3223	113.09	60
																						819	2	14.8	41.3495	195.854	50
																						820	2	23.25	41.3845	121.649	74
																						821	2	26.3	41.5917	146.753	39
																						822	2	27.6	41.5958	122.429	64
																						823	2	21.35	41.6312	219.822	30
																						824	2	33.9	41.8711	238.404	20
																						825	2	32.3	41.8793	224.644	49
																						826	2	41.8	41.9753	194.488	37
																						827	2	18.75	42.1407	158.097	34
																						828	2	14.85	42.341	213.347	57
																						829	2	34.05	42.3669	189.14	44
																						830	2	33.6	42.3832	239.035	46
																						831	2	15.75	42.6792	104.628	65
																						832	2	19.7	42.6813	143.067	33
																						833	2	27.55	42.765	149.408	68
																						834	2	19.05	42.7734	140.803	40
																						835	2	21.5	42.8695	166.667	62
																						836	2	25.7	42.9315	149.072	27
																						837	2	32.6	43.1107	157.086	48
																						838	2	35.55	43.1834	130.06	34
																						839	2	37.3	43.2653	161.042	33
																						840	2	28.75	43.4225	287.611	60
																						841	2	29.25	43.4265	129.953	45
																						842	2	25.7	43.6496	136.561	51
																						843	2	28.6	43.6959	275.711	60
																						844	2	30.25	43.7034	169.323	49
																						845	2	27.2	43.734	117.391	57
																						846	2	21	43.7737	198.133	58
																						847	2	24.3	43.7833	127.004	71
																						848	2	16.2	43.9292	238.149	26
																						849	2	23.05	44.0051	183.206	51
																						850	2	28	44.0138	180.325	59
																						851	2	23.65	44.0234	126.996	42
																						852	2	32.6	44.0405	191.323	44
																						853	2	14.75	44.2209	183.522	66
																						854	2	30.8	44.2531	174.956	45
																						855	2	21.3	44.2561	153.957	72
																						856	2	21.7	44.2735	151.731	65
																						857	2	33.45	44.3102	113.578	38
																						858	2	24.55	44.3962	153.02	52
																						859	2	21.05	44.6243	125	55
																						860	2	29.75	44.709	178.261	45
																						861	2	24.1	44.8097	135.032	33
																						862	2	25.35	44.8685	239.037	49
																						863	2	26.55	45.0865	132.083	36
																						864	2	13.65	45.1903	174.371	53
																						865	2	26.15	45.316	173.814	43
																						866	2	22.6	45.3599	248.712	55
																						867	2	19.7	45.3622	171.735	54
																						868	2	26.9	45.5476	165	63
																						869	2	23.4	45.6104	145.168	39
																						870	2	36.05	45.6482	198.485	39
																						871	2	31.45	45.7004	139.593	50
																						872	2	26.05	45.7267	116.867	67
																						873	2	30.8	45.775	164.611	48
																						874	2	21.55	45.8035	157.641	66
																						875	2	29.1	45.8121	126.877	66
																						876	2	28.55	45.8667	328.051	29
																						877	2	36.4	45.9176	197.746	51
																						878	2	24.25	45.9182	201.073	51
																						879	2	30.1	45.9548	203.379	48
																						880	2	18.75	45.977	311.963	57
																						881	2	30.4	46.2522	110.571	44
																						882	2	24.75	46.2616	157.371	22
																						883	2	20.75	46.2694	201.22	52
																						884	2	20.15	46.2946	256.404	43
																						885	2	31.8	46.6686	221.355	54
																						886	2	25.6	46.6797	176.145	69
																						887	2	31.1	46.7128	153.776	49
																						888	2	13.05	46.8245	240.147	39
																						889	2	35.55	46.9418	143.717	47
																						890	2	25.4	46.9896	143.898	38
																						891	2	28.05	47.1074	277.941	64
																						892	2	27.5	47.1296	114.689	48
																						893	2	24.75	47.1584	122.016	53
																						894	2	29.7	47.301	185.661	35
																						895	2	34.7	47.5	125.788	56
																						896	2	30.75	47.7801	112.195	48
																						897	2	32.55	48.0088	201.567	37
																						898	2	25	48.0805	210.045	48
																						899	2	27.55	48.4114	230.296	56
																						900	2	36.05	48.4892	232.199	50
																						901	2	41.35	48.5551	174.526	23
																						902	2	26	48.6281	157.505	53
																						903	2	27.7	48.6485	118.182	35
																						904	2	27.55	48.8177	180.931	50
																						905	2	33	49.1071	131.911	33
																						906	2	28.6	49.2042	99.5423	45
																						907	2	27.55	49.2684	179.84	62
																						908	2	24.55	49.4266	133.738	40
																						909	2	34.9	49.4285	141.176	42
																						910	2	33.35	49.4869	192.703	40
																						911	2	27.45	49.5081	251.54	51
																						912	2	30.8	49.6032	173.697	49
																						913	2	32.9	49.7449	144.304	35
																						914	2	38.1	49.8128	108.291	32
																						915	2	17	50.0283	159.267	63
																						916	2	27.75	50.2076	161.308	36
																						917	2	27.25	50.2349	263.2	55
																						918	2	31.85	50.3086	174.113	34
																						919	2	28.25	50.519	180.961	43
																						920	2	29.05	50.6887	245.062	39
																						921	2	21.65	50.7812	109.006	63
																						922	2	24.5	50.8854	180.655	43
																						923	2	33.3	50.9343	123.491	39
																						924	2	32.2	51.0558	156.164	41
																						925	2	21	51.2397	168.842	58
																						926	2	31.5	51.2627	132.613	49
																						927	2	25	51.6157	202.564	56
																						928	2	21.15	51.7969	201.628	53
																						929	2	8.6	51.8359	85.5639	63
																						930	2	37.5	51.8561	108.798	47
																						931	2	28.05	52.1469	137.784	30
																						932	2	31.85	52.2314	168.163	34
																						933	2	23.95	52.2572	171.081	37
																						934	2	23.1	52.475	111.065	28
																						935	2	26.85	52.5	145.666	60
																						936	2	33.45	52.5192	132.653	24
																						937	2	13.4	52.5794	220.485	65
																						938	2	25.4	52.596	167.599	46
																						939	2	33.3	52.649	216.527	48
																						940	2	24	53.04	175.962	48
																						941	2	25.9	53.1463	206.452	54
																						942	2	33.15	53.6678	156.204	46
																						943	2	17.2	53.9857	162.64	52
																						944	2	30.45	54.1714	196.264	29
																						945	2	31.35	54.5386	182.697	35
																						946	2	28.75	54.9128	170.339	31
																						947	2	24.55	55.3623	167.391	35
																						948	2	33.3	55.4602	144.096	56
																						949	2	26.65	55.7411	141.789	51
																						950	2	39.8	56.0483	155.15	29
																						951	2	22.95	56.0804	170.667	33
																						952	2	23.25	56.3668	159.694	47
																						953	2	26.2	56.7749	109.503	28
																						954	2	19.7	56.9019	140.789	42
																						955	2	14.8	57.8512	199.582	53
																						956	2	23.7	58.1061	144.492	62
																						957	2	26.25	59.4922	170.648	51
																						958	2	30.4	59.788	128.902	51
																						959	2	34.8	60.2426	204.151	30
																						960	2	22.5	60.9394	243.468	53
																						961	2	33.6	61.9103	147.458	55
																						962	2	7.35	62.8176	122.423	56
																						963	2	32.1	62.9252	52.5463	51
																						964	2	36.65	63.8281	160.385	44
																						965	2	34.05	67.4738	181.995	40
																						966	2	44.2	69.8086	214.392	34
																						967	2	30.65	70.519	228.977	49
